# Supplementary material for: Methodological Considerations for the Use of Acid‐Based Pre‐Treatment Protocols for Carbon and Oxygen Analysis of Tooth Enamel
Source: Rapid Commun Mass Spectrom. 2025 Aug 1;39(20):e10090. doi: 10.1002/rcm.10090 (PMC12314474; doi:10.1002/rcm.10090)
Supplement: Supplementary file 1 — Table S1. Carbon (δ13C) and oxygen (δ18O) isotope values measured from powdered tooth enamel samples subjected to different pre‐treatment protocols. Table S2. ATR‐FTIR data describing untreated tooth enamel powder samples. Table S3. ATR‐FTIR data describing tooth enamel powder samples subjected to various pre‐treatment protocols. Table S4. Carbon (δ13C) and oxygen (δ18O) isotope values of concretions and bulk enamel from THS tooth specimens. Table S5. Sample loss statistic [file RCM-39-e10090-s002.xlsx]

## Sheet: Table S1. Sample information
Site	Context	Species	Element	Sample No.	ASIL	Notes	Pretreatment	Wgt. before treat.	Wgt. after treat.	%wgt. loss	δ13C	±	δ18O	±	Δ13C	Δ18O
Tell Handaquq South	U: D10; B: 62; L: 19	OC	M3	THS 1.7	11854	had calcareos concretions	untreated	15.438			-10.38	0.008	-1.423	0.018
Tell Handaquq South	U: D10; B: 62; L: 19	OC	M3	THS 1.1	11351		15 min unbuff	20.942	16.169	0.227915	-10.558	0.016	-1.025	0.039	-0.178	0.398
Tell Handaquq South	U: D10; B: 62; L: 19	OC	M3	THS 1.2	11352		4 h unbuff	20.596	16.309	0.208147	-10.744	0.016	-0.924	0.038	-0.364	0.499
Tell Handaquq South	U: D10; B: 62; L: 19	OC	M3	THS 1.3	11353		8 h unbuff	20.365	16.559	0.186889	-10.704	0.015	-0.991	0.026	-0.324	0.432
Tell Handaquq South	U: D10; B: 62; L: 19	OC	M3	THS 1.4	11354		15 min buff	20.333	15.455	0.239906	-10.748	0.018	-1.078	0.036	-0.368	0.345
Tell Handaquq South	U: D10; B: 62; L: 19	OC	M3	THS 1.5	11355		4 h buff	20.455	15.847	0.225275	-10.768	0.015	-1.071	0.029	-0.388	0.352
Tell Handaquq South	U: D10; B: 62; L: 19	OC	M3	THS 1.6	11356		8 h buff	20.165	15.94	0.209521	-10.761	0.019	-0.922	0.034	-0.381	0.501
Tell Handaquq South	U: D10; B: 62; L: 19	OC	M3	THS 1.9	13345		3% NaClO 45 min	20.588	17.761	0.137313	-10.305	0.012	-1.446	0.024	0.075	-0.023
Tell Handaquq South	U: D10; B: 62; L: 19	OC	M3	THS 1.11	13377		NaClO+Acetic	20.535	14.299	0.303677	-10.689	0.014	-1.214	0.03	-0.309	0.209
Tell Handaquq South	U: E10; B: 21; L: 342	Ovis	M2	THS 2.7	11855	had a lot of calcareos concretions	untreated	15.495			-10.494	0.014	-0.267	0.024
Tell Handaquq South	U: E10; B: 21; L: 342	Ovis	M2	THS 2.1	11357		15 min unbuff	20.465	16.466	0.195407	-10.664	0.01	0.281	0.021	-0.17	0.548
Tell Handaquq South	U: E10; B: 21; L: 342	Ovis	M2	THS 2.2	11358		4 h unbuff	20.048	14.547	0.274391	-10.824	0.018	0.339	0.03	-0.33	0.606
Tell Handaquq South	U: E10; B: 21; L: 342	Ovis	M2	THS 2.3	11359		8 h unbuff	20.795	16.247	0.218706	-10.852	0.011	0.272	0.028	-0.358	0.539
Tell Handaquq South	U: E10; B: 21; L: 342	Ovis	M2	THS 2.4	11360		15 min buff	20.364	15.051	0.260902	-10.872	0.015	0.419	0.023	-0.378	0.686
Tell Handaquq South	U: E10; B: 21; L: 342	Ovis	M2	THS 2.5	11361		4 h buff	20.293	15.005	0.260582	-10.906	0.016	0.457	0.03	-0.412	0.724
Tell Handaquq South	U: E10; B: 21; L: 342	Ovis	M2	THS 2.6	11362		8 h buff	20.425	15.934	0.219878	-10.929	0.013	0.603	0.035	-0.435	0.87
Tell Handaquq South	U: E10; B: 21; L: 342	OC	M2	THS 2.9	13346		3% NaClO 45 min	20.666	15.474	0.251234	-10.305	0.011	-0.095	0.018	0.189	0.172
Tell Handaquq South	U: E10; B: 21; L: 342	OC	M2	THS 2.11	13378		NaClO+Acetic	20.136	14.036	0.30294	-10.864	0.015	0.024	0.026	-0.37	0.291
Tell Handaquq South	U: E12; B: 90; L: 422	OC	M3	THS 3.7	11856	had calcareos concretions	untreated	15.787			-9.458	0.012	-0.403	0.015
Tell Handaquq South	U: E12; B: 90; L: 422	OC	M3	THS 3.1	11363		15 min unbuff	20.181	15.658	0.224122	-9.392	0.015	0.146	0.026	0.066	0.549
Tell Handaquq South	U: E12; B: 90; L: 422	OC	M3	THS 3.2	11364		4 h unbuff	20.485	14.921	0.271613	-9.426	0.017	0.097	0.039	0.032	0.5
Tell Handaquq South	U: E12; B: 90; L: 422	OC	M3	THS 3.3	11365		8 h unbuff	20.22	15.489	0.233976	-9.399	0.015	0.132	0.027	0.059	0.535
Tell Handaquq South	U: E12; B: 90; L: 422	OC	M3	THS 3.4	11366		15 min buff	20.151	14.603	0.275321	-9.403	0.017	0.144	0.033	0.055	0.547
Tell Handaquq South	U: E12; B: 90; L: 422	OC	M3	THS 3.5	11367		4 h buff	20.402	15.256	0.25223	-9.381	0.017	0.359	0.025	0.077	0.762
Tell Handaquq South	U: E12; B: 90; L: 422	OC	M3	THS 3.6	11368		8 h buff	20.339	15.354	0.245096	-9.388	0.014	0.323	0.024	0.07	0.726
Tell Handaquq South	U: E12; B: 90; L: 422	OC	M3	THS 3.9	13347		3% NaClO 45 min	20.354	15.018	0.26216	-9.05	0.009	-0.159	0.011	0.408	0.244
Tell Handaquq South	U: E12; B: 90; L: 422	OC	M3	THS 3.11	13379		NaClO+Acetic	20.173	14.636	0.274476	-9.456	0.01	0.015	0.025	0.002	0.418
Tell Handaquq South	U: A; L: 42	Ovis	M3	THS 4.7	11857	had calcareos concretions	untreated	15.616			-10.539	0.01	0.263	0.02
Tell Handaquq South	U: A; L: 42	Ovis	M3	THS 4.1	11369		15 min unbuff	20.325	16.539	0.186273	-10.864	0.018	1.048	0.025	-0.325	0.785
Tell Handaquq South	U: A; L: 42	Ovis	M3	THS 4.2	11370		4 h unbuff	20.296	15.351	0.243644	-10.902	0.019	1.124	0.035	-0.363	0.861
Tell Handaquq South	U: A; L: 42	Ovis	M3	THS 4.3	11371		8 h unbuff	20.028	15.344	0.233873	-10.907	0.014	1.176	0.028	-0.368	0.913
Tell Handaquq South	U: A; L: 42	Ovis	M3	THS 4.4	11372		15 min buff	20.58	15.621	0.240962	-10.846	0.018	1.208	0.03	-0.307	0.945
Tell Handaquq South	U: A; L: 42	Ovis	M3	THS 4.5	11373		4 h buff	20.378	15.379	0.245314	-11.032	0.018	1.23	0.037	-0.493	0.967
Tell Handaquq South	U: A; L: 42	Ovis	M3	THS 4.6	11374		8 h buff	20.377	16.243	0.202876	-11.013	0.015	1.259	0.034	-0.474	0.996
Tell Handaquq South	U: A; L: 42	OC	M3	THS 4.9	13348		3% NaClO 45 min	20.755	18.23	0.121657	-10.266	0.013	0.286	0.02	0.273	0.023
Tell Handaquq South	U: A; L: 42	OC	M3	THS 4.11	13380		NaClO+Acetic	20.676	15.037	0.272732	-10.819	0.013	1.289	0.024	-0.28	1.026
Tell Handaquq South	U: C10; B: 8; L: 1	OC	M2	THS 5.7	11858	had a lot of calcareos concretions, enamel slighly discoloured yellow	untreated	15.738			-10.936	0.014	-3.024	0.025
Tell Handaquq South	U: C10; B: 8; L: 1	OC	M2	THS 5.1	11375		15 min unbuff	20.806	16.002	0.230895	-11.402	0.017	-2.887	0.028	-0.466	0.137
Tell Handaquq South	U: C10; B: 8; L: 1	OC	M2	THS 5.2	11376		4 h unbuff	20.504	13.943	0.319986	-11.742	0.018	-2.848	0.043	-0.806	0.176
Tell Handaquq South	U: C10; B: 8; L: 1	OC	M2	THS 5.3	11377		8 h unbuff	20.687	14.311	0.308213	-11.719	0.021	-2.763	0.042	-0.783	0.261
Tell Handaquq South	U: C10; B: 8; L: 1	OC	M2	THS 5.4	11378		15 min buff	20.114	14.214	0.293328	-11.807	0.013	-2.791	0.03	-0.871	0.233
Tell Handaquq South	U: C10; B: 8; L: 1	OC	M2	THS 5.5	11379		4 h buff	20.44	15.737	0.230088	-11.858	0.021	-2.743	0.048	-0.922	0.281
Tell Handaquq South	U: C10; B: 8; L: 1	OC	M2	THS 5.6	11380		8 h buff	20.475	11.371	0.44464	-11.979	0.016	-2.809	0.031	-1.043	0.215
Tell Handaquq South	U: C10; B: 8; L: 1	OC	M2	THS 5.8	12178		3% H2O2 15 min	20.712	15.46	0.253573	-10.924	0.015	-3.025	0.039	0.012	-0.001
Tell Handaquq South	U: C10; B: 8; L: 1	OC	M2	THS 5.9	12179		3% NaClO 45 min	20.385	15.136	0.257493	-11.099	0.013	-3.361	0.031	-0.163	-0.337
Tell Handaquq South	U: C10; B: 8; L: 1	OC	M2	THS 5.10	12180		3% NaClO 16 h	20.623	14.363	0.303545	-11.106	0.013	-3.315	0.03	-0.17	-0.291	-0.007	0.046
Tell Handaquq South	U: C10; B: 8; L: 1	OC	M2	THS 5.11	13381		NaClO+Acetic	20.071	14.951	0.255094	-11.704	0.013	-2.794	0.026	-0.768	0.23
Tell Handaquq South	U: D13; B: 109; L: 18, 273	Bos	M2	THS 6.7	11859	had calcareos concretions	untreated	15.218			-9.883	0.017	1.365	0.031
Tell Handaquq South	U: D13; B: 109; L: 18, 273	Bos	M2	THS 6.1	11381		15 min unbuff	20.24	16.592	0.180237	-9.958	0.013	1.542	0.026	-0.075	0.177
Tell Handaquq South	U: D13; B: 109; L: 18, 273	Bos	M2	THS 6.2	11382		4 h unbuff	20.879	16.803	0.19522	-10.01	0.017	1.737	0.033	-0.127	0.372
Tell Handaquq South	U: D13; B: 109; L: 18, 273	Bos	M2	THS 6.3	11383		8 h unbuff	20.455	16.379	0.199267	-9.897	0.018	1.732	0.044	-0.014	0.367
Tell Handaquq South	U: D13; B: 109; L: 18, 273	Bos	M2	THS 6.4	11384		15 min buff	20.302	16.787	0.173136	-9.943	0.015	1.69	0.03	-0.06	0.325
Tell Handaquq South	U: D13; B: 109; L: 18, 273	Bos	M2	THS 6.5	11385		4 h buff	20.479	15.807	0.228136	-10.038	0.014	1.809	0.024	-0.155	0.444
Tell Handaquq South	U: D13; B: 109; L: 18, 273	Bos	M2	THS 6.6	11386		8 h buff	20.308	15.323	0.24547	-10.052	0.009	1.962	0.023	-0.169	0.597
Tell Handaquq South	U: D13; B: 109; L: 18, 273	Bos	M2	THS 6.9	13349		3% NaClO 45 min	20.145	16.361	0.187838	-9.716	0.019	1.51	0.033	0.167	0.145
Tell Handaquq South	U: D13; B: 109; L: 18, 273	Bos	M2	THS 6.11	13382		NaClO+Acetic	20.51	16.014	0.21921	-10.1	0.011	1.771	0.021	-0.217	0.406
Tell Handaquq South	U: E12; B: 98; L: 435	Bos	M3	THS 7.7	11860	had calcareos concretions	untreated	15.499			-9.482	0.011	-0.743	0.028
Tell Handaquq South	U: E12; B: 98; L: 435	Bos	M3	THS 7.1	11387		15 min unbuff	20.495	16.281	0.205611	-9.695	0.016	-0.442	0.029	-0.213	0.301
Tell Handaquq South	U: E12; B: 98; L: 435	Bos	M3	THS 7.2	11388		4 h unbuff	20.805	16.307	0.216198	-9.7	0.014	-0.278	0.019	-0.218	0.465
Tell Handaquq South	U: E12; B: 98; L: 435	Bos	M3	THS 7.3	11389		8 h unbuff	20.295	16.107	0.206356	-9.709	0.012	-0.399	0.021	-0.227	0.344
Tell Handaquq South	U: E12; B: 98; L: 435	Bos	M3	THS 7.4	11390		15 min buff	20.403	15.918	0.219821	-9.63	0.018	-0.213	0.027	-0.148	0.53
Tell Handaquq South	U: E12; B: 98; L: 435	Bos	M3	THS 7.5	11391		4 h buff	20.365	16.857	0.172256	-9.717	0.018	-0.029	0.033	-0.235	0.714
Tell Handaquq South	U: E12; B: 98; L: 435	Bos	M3	THS 7.6	11392		8 h buff	20.582	17.094	0.169468	-9.764	0.021	-0.308	0.031	-0.282	0.435
Tell Handaquq South	U: E12; B: 98; L: 435	Bos	M3	THS 7.9	13350		3% NaClO 45 min	20.278	17.736	0.125358	-9.463	0.012	-0.607	0.02	0.019	0.136
Tell Handaquq South	U: E12; B: 98; L: 435	Bos	M3	THS 7.11	13383		NaClO+Acetic	20.092	15.746	0.216305	-9.68	0.008	-0.192	0.029	-0.198	0.551
Tell Handaquq South		Bos	M3	THS 8.7	11861	A lot of calcareos concretions	untreated	15.426			-9.555	0.014	-1.709	0.02
Tell Handaquq South	U: E9; B: 2; L: 303	Bos	M3	THS 8.1	11393		15 min unbuff	20.255	14.789	0.269859	-9.72	0.018	-1.454	0.033	-0.165	0.255
Tell Handaquq South	U: E9; B: 2; L: 303	Bos	M3	THS 8.2	11394		4 h unbuff	20.09	15.878	0.209657	-9.842	0.022	-1.393	0.043	-0.287	0.316
Tell Handaquq South	U: E9; B: 2; L: 303	Bos	M3	THS 8.3	11395		8 h unbuff	20.743	16.047	0.22639	-9.912	0.013	-1.464	0.022	-0.357	0.245
Tell Handaquq South	U: E9; B: 2; L: 303	Bos	M3	THS 8.4	11396		15 min buff	20.348	16.775	0.175595	-9.859	0.01	-1.313	0.021	-0.304	0.396
Tell Handaquq South	U: E9; B: 2; L: 303	Bos	M3	THS 8.5	11397		4 h buff	20.508	16.618	0.189682	-9.9	0.018	-1.347	0.034	-0.345	0.362
Tell Handaquq South	U: E9; B: 2; L: 303	Bos	M3	THS 8.6	11398		8 h buff	20.128	13.174	0.345489	-9.94	0.016	-1.222	0.037	-0.385	0.487
Tell Handaquq South	U: E9; B: 2; L: 303	Bos	M3	THS 8.8	12181		3% H2O2 15 min	20.178	12.064	0.402121	-9.558	0.011	-1.657	0.029	-0.003	0.052
Tell Handaquq South	U: E9; B: 2; L: 303	Bos	M3	THS 8.9	12182		3% NaClO 45 min	20.312	11.46	0.435801	-9.612	0.013	-1.777	0.042	-0.057	-0.068
Tell Handaquq South	U: E9; B: 2; L: 303	Bos	M3	THS 8.10	12183		3% NaClO 16 h	20.665	15.927	0.229277	-9.756	0.012	-1.882	0.03	-0.201	-0.173	-0.144	-0.105
Tell Handaquq South	U: E9; B: 2; L: 303	Bos	M3	THS 8.11	13384		NaClO+Acetic	20.709	16.487	0.203873	-9.819	0.009	-1.354	0.029	-0.264	0.355
Tell Handaquq South	U: E9; B: 22; L: 321	Bos	M2	THS 9.7	11862	Some calcareos concretions	untreated	15.081			-9.903	0.013	0.375	0.03
Tell Handaquq South	U: E9; B: 22; L: 321	Bos	M2	THS 9.1	11399		15 min unbuff	20.065	16.291	0.188089	-10.105	0.02	0.657	0.032	-0.202	0.282
Tell Handaquq South	U: E9; B: 22; L: 321	Bos	M2	THS 9.2	11400		4 h unbuff	20.195	15.935	0.210943	-10.21	0.014	0.851	0.028	-0.307	0.476
Tell Handaquq South	U: E9; B: 22; L: 321	Bos	M2	THS 9.3	11401		8 h unbuff	20.708	15.942	0.230153	-10.258	0.018	0.788	0.034	-0.355	0.413
Tell Handaquq South	U: E9; B: 22; L: 321	Bos	M2	THS 9.4	11402		15 min buff	20.393	15.954	0.217673	-10.175	0.014	0.788	0.027	-0.272	0.413
Tell Handaquq South	U: E9; B: 22; L: 321	Bos	M2	THS 9.5	11403		4 h buff	20.136	15.398	0.2353	-10.365	0.012	1.106	0.024	-0.462	0.731
Tell Handaquq South	U: E9; B: 22; L: 321	Bos	M2	THS 9.6	11404		8 h buff	20.431	15.477	0.242475	-10.247	0.021	1.118	0.042	-0.344	0.743
Tell Handaquq South	U: E9; B: 22; L: 321	Bos	M2	THS 9.9	13351		3% NaClO 45 min	20.312	18.244	0.101812	-9.971	0.014	0.473	0.024	-0.068	0.098
Tell Handaquq South	U: E9; B: 22; L: 321	Bos	M2	THS 9.11	13385		NaClO+Acetic	20.152	14.963	0.257493	-10.223	0.011	0.752	0.028	-0.32	0.377
Tell Handaquq South	U: E11; B: 44; L: 397	Bos	M2?	THS 10.7	11863	A lot of calcareos concretions	untreated	15.311			-8.45	0.011	-1.019	0.021
Tell Handaquq South	U: E11; B: 44; L: 397	Bos	M2?	THS 10.1	11405		15 min unbuff	20.547	16.006	0.221005	-8.478	0.017	-0.86	0.025	-0.028	0.159
Tell Handaquq South	U: E11; B: 44; L: 397	Bos	M2?	THS 10.2	11406		4 h unbuff	20.223	13.895	0.312911	-8.493	0.023	-0.926	0.039	-0.043	0.093
Tell Handaquq South	U: E11; B: 44; L: 397	Bos	M2?	THS 10.3	11407		8 h unbuff	20.664	15.313	0.258953	-8.399	0.013	-0.872	0.023	0.051	0.147
Tell Handaquq South	U: E11; B: 44; L: 397	Bos	M2?	THS 10.4	11408		15 min buff	20.348	16.004	0.213485	-8.412	0.009	-0.801	0.016	0.038	0.218
Tell Handaquq South	U: E11; B: 44; L: 397	Bos	M2?	THS 10.5	11409		4 h buff	20.339	16.44	0.191701	-8.471	0.015	-0.746	0.024	-0.021	0.273
Tell Handaquq South	U: E11; B: 44; L: 397	Bos	M2?	THS 10.6	11410		8 h buff	20.065	15.571	0.223972	-8.418	0.017	-0.65	0.033	0.032	0.369
Tell Handaquq South	U: E11; B: 44; L: 397	Bos	M2?	THS 10.9	13352		3% NaClO 45 min	20.617	17.874	0.133046	-8.375	0.015	-1.391	0.029	0.075	-0.372
Tell Handaquq South	U: E11; B: 44; L: 397	Bos	M2?	THS 10.11	13386		NaClO+Acetic	20.166	15.441	0.234305	-8.479	0.006	-0.839	0.023	-0.029	0.18
Oldenburg	Flache: 1;B62:B121 Schnitt: 1A; Abtrag 4; 2152	OC	M2	OLD 1.7	11864	extremely brittle, and discoloured enamel, dentine hardened and stuck,powder slightly brown	untreated	15.462			-15.545	0.015	-4.079	0.027
Oldenburg	Flache: 1;B62:B121 Schnitt: 1A; Abtrag 4; 2152	OC	M2	OLD 1.1	11411		15 min unbuff	20.175	17.005	0.157125	-15.227	0.032	-3.045	0.108	0.318	1.034
Oldenburg	Flache: 1;B62:B121 Schnitt: 1A; Abtrag 4; 2152	OC	M2	OLD 1.2	11412		4 h unbuff	20.565	13.943	0.322003	-15.408	0.026	-3.331	0.071	0.137	0.748
Oldenburg	Flache: 1;B62:B121 Schnitt: 1A; Abtrag 4; 2152	OC	M2	OLD 1.3	11413		8 h unbuff	20.213	16.935	0.162173	-15.297	0.029	-3.457	0.072	0.248	0.622
Oldenburg	Flache: 1;B62:B121 Schnitt: 1A; Abtrag 4; 2152	OC	M2	OLD 1.4	11414		15 min buff	20.448	16.447	0.195667	-15.379	0.027	-3.36	0.053	0.166	0.719
Oldenburg	Flache: 1;B62:B121 Schnitt: 1A; Abtrag 4; 2152	OC	M2	OLD 1.5	11415		4 h buff	20.215	17.447	0.136928	-15.268	0.03	-2.498	0.096	0.277	1.581
Oldenburg	Flache: 1;B62:B121 Schnitt: 1A; Abtrag 4; 2152	OC	M2	OLD 1.6	11416		8 h buff	20.373	17.555	0.13832	-15.447	0.024	-3.435	0.044	0.098	0.644
Oldenburg	Flache: 1;B62:B121 Schnitt: 1A; Abtrag 4; 2152	OC	M2	OLD 1.9	13353		3% NaClO 45 min	20.166	17.823	0.116186	-15.04	0.019	-4.108	0.033	0.505	-0.029
Oldenburg	Flache: 1;B62:B121 Schnitt: 1A; Abtrag 4; 2152	OC	M2	OLD 1.11	13387		NaClO+Acetic	20.162	14.012	0.305029	-15.626	0.015	-4.002	0.037	-0.081	0.077
Oldenburg	4058; Befund 4034a	OC	M2	OLD 2.7	11865		untreated	15.512			-14.357	0.013	-7.461	0.025
Oldenburg	4058; Befund 4034a	OC	M2	OLD 2.1	11417		15 min unbuff	20.563	16.239	0.210281	-14.634	0.015	-7.521	0.033	-0.277	-0.06
Oldenburg	4058; Befund 4034a	OC	M2	OLD 2.2	11418		4 h unbuff	20.846	17.268	0.17164	-14.814	0.018	-7.443	0.04	-0.457	0.018
Oldenburg	4058; Befund 4034a	OC	M2	OLD 2.3	11419		8 h unbuff	20.435	15.929	0.220504	-14.858	0.011	-7.524	0.027	-0.501	-0.063
Oldenburg	4058; Befund 4034a	OC	M2	OLD 2.4	11420		15 min buff	20.585	16.684	0.189507	-14.815	0.016	-7.526	0.031	-0.458	-0.065
Oldenburg	4058; Befund 4034a	OC	M2	OLD 2.5	11421		4 h buff	20.205	15.7	0.222965	-14.887	0.009	-7.513	0.019	-0.53	-0.052
Oldenburg	4058; Befund 4034a	OC	M2	OLD 2.6	11422		8 h buff	20.297	15.96	0.213677	-14.918	0.01	-7.419	0.019	-0.561	0.042
Oldenburg	4058; Befund 4034a	OC	M2	OLD 2.9	13354		3% NaClO 45 min	20.457	17.127	0.16278	-14.254	0.011	-7.683	0.023	0.103	-0.222
Oldenburg	4058; Befund 4034a	OC	M2	OLD 2.11	13388		NaClO+Acetic	20.767	14.771	0.288727	-14.736	0.015	-7.539	0.028	-0.379	-0.078
Oldenburg	Schnitt 16; Abtrag 1; Fundnr 31	OC	M2	OLD 3.7	11866	powder slightly brown	untreated	15.872			-14.313	0.012	-6.596	0.02
Oldenburg	Schnitt 16; Abtrag 1; Fundnr 31	OC	M2	OLD 3.1	11423		15 min unbuff	20.533	13.487	0.343155	-14.494	0.016	-6.59	0.03	-0.181	0.006
Oldenburg	Schnitt 16; Abtrag 1; Fundnr 31	OC	M2	OLD 3.2	11424		4 h unbuff	20.57	17.355	0.156296	-14.561	0.014	-6.477	0.031	-0.248	0.119
Oldenburg	Schnitt 16; Abtrag 1; Fundnr 31	OC	M2	OLD 3.3	11425		8 h unbuff	20.614	12.976	0.370525	-14.582	0.018	-6.417	0.03	-0.269	0.179
Oldenburg	Schnitt 16; Abtrag 1; Fundnr 31	OC	M2	OLD 3.4	11426		15 min buff	20.271	16.768	0.172808	-14.573	0.018	-6.438	0.035	-0.26	0.158
Oldenburg	Schnitt 16; Abtrag 1; Fundnr 31	OC	M2	OLD 3.5	11427		4 h buff	20.455	16.753	0.180983	-14.624	0.018	-6.393	0.038	-0.311	0.203
Oldenburg	Schnitt 16; Abtrag 1; Fundnr 31	OC	M2	OLD 3.6	11428		8 h buff	20.197	16.661	0.175076	-14.574	0.014	-6.223	0.023	-0.261	0.373
Oldenburg	Schnitt 16; Abtrag 1; Fundnr 31	OC	M2	OLD 3.8	12184		3% H2O2 15 min	20.434	16.812	0.177254	-14.277	0.01	-6.794	0.022	0.036	-0.198
Oldenburg	Schnitt 16; Abtrag 1; Fundnr 31	OC	M2	OLD 3.9	12185		3% NaClO 45 min	20.576	15.67	0.238433	-14.106	0.009	-6.527	0.019	0.207	0.069
Oldenburg	Schnitt 16; Abtrag 1; Fundnr 31	OC	M2	OLD 3.10	12186		3% NaClO 16 h	20.247	16.431	0.188472	-14.135	0.009	-6.639	0.017	0.178	-0.043	-0.029	-0.112
Oldenburg	Schnitt 16; Abtrag 1; Fundnr 31	OC	M2	OLD 3.11	13389		NaClO+Acetic	20.131	16.047	0.202871	-4.894	0.013	2.869	0.027	9.419	9.465
Oldenburg	Flache 1; Schnitt 1B; Abrag 3; 2070	OC	M2	OLD 4.7	11867	very thin, brittle enamel. Dentin flaking off, powder slighly yellow	untreated	15.191			-13.986	0.015	-3.555	0.03
Oldenburg	Flache 1; Schnitt 1B; Abrag 3; 2070	OC	M2	OLD 4.1	11429		15 min unbuff	20.524	16.86	0.178523	-13.868	0.022	-2.969	0.052	0.118	0.586
Oldenburg	Flache 1; Schnitt 1B; Abrag 3; 2070	OC	M2	OLD 4.2	11430		4 h unbuff	20.606	13.387	0.350335	-13.887	0.019	-2.864	0.059	0.099	0.691
Oldenburg	Flache 1; Schnitt 1B; Abrag 3; 2070	OC	M2	OLD 4.3	11431		8 h unbuff	20.47	12.219	0.403078	-13.948	0.013	-3.214	0.032	0.038	0.341
Oldenburg	Flache 1; Schnitt 1B; Abrag 3; 2070	OC	M2	OLD 4.4	11432		15 min buff	20.073	16.617	0.172172	-14.001	0.017	-3.223	0.036	-0.015	0.332
Oldenburg	Flache 1; Schnitt 1B; Abrag 3; 2070	OC	M2	OLD 4.5	11433		4 h buff	20.243	14.483	0.284543	-13.887	0.02	-2.835	0.056	0.099	0.72
Oldenburg	Flache 1; Schnitt 1B; Abrag 3; 2070	OC	M2	OLD 4.6	11434		8 h buff	20.551	17.139	0.166026	-14.036	0.017	-3.54	0.028	-0.05	0.015
Oldenburg	Flache 1; Schnitt 1B; Abrag 3; 2070	OC	M2	OLD 4.9	13355		3% NaClO 45 min	9.908	8.257	0.166633	-13.399	0.025	-3.604	0.042	0.587	-0.049
Oldenburg	Flache 1; Schnitt 1B; Abrag 3; 2070	OC	M2	OLD 4.11	13390		NaClO+Acetic	15.75	11.499	0.269905	-13.993	0.011	-3.397	0.036	-0.007	0.158
Oldenburg	Flache 1; Schnit 1A; Abtrag 2; 1349	OC	M3	OLD 5.7	11868	very thin, brittle enamel, dentin flaking off, powder slightly brown	untreated	15.522			-14.543	0.019	-4.618	0.03
Oldenburg	Flache 1; Schnit 1A; Abtrag 2; 1349	OC	M3	OLD 5.1	11435		15 min unbuff	20.301	17.124	0.156495	-14.562	0.012	-4.418	0.034	-0.019	0.2
Oldenburg	Flache 1; Schnit 1A; Abtrag 2; 1349	OC	M3	OLD 5.2	11436		4 h unbuff	20.55	13.077	0.36365	-14.526	0.02	-4.333	0.042	0.017	0.285
Oldenburg	Flache 1; Schnit 1A; Abtrag 2; 1349	OC	M3	OLD 5.3	11437		8 h unbuff	20.275	13.524	0.332972	-14.546	0.015	-4.639	0.028	-0.003	-0.021
Oldenburg	Flache 1; Schnit 1A; Abtrag 2; 1349	OC	M3	OLD 5.4	11438		15 min buff	20.345	13.499	0.336495	-14.505	0.021	-4.334	0.045	0.038	0.284
Oldenburg	Flache 1; Schnit 1A; Abtrag 2; 1349	OC	M3	OLD 5.5	11439		4 h buff	20.461	17.137	0.162455	-14.403	0.015	-4.503	0.025	0.14	0.115
Oldenburg	Flache 1; Schnit 1A; Abtrag 2; 1349	OC	M3	OLD 5.6	11440		8 h buff	20.481	17.731	0.134271	-14.525	0.015	-4.635	0.033	0.018	-0.017
Oldenburg	Flache 1; Schnit 1A; Abtrag 2; 1349	OC	M3	OLD 5.9	13356		3% NaClO 45 min	20.563	16.741	0.185868	-14.487	0.013	-4.718	0.031	0.056	-0.1
Oldenburg	Flache 1; Schnit 1A; Abtrag 2; 1349	OC	M3	OLD 5.11	13391		NaClO+Acetic	20.222	14.221	0.296756	-14.537	0.014	-4.385	0.027	0.006	0.233
Oldenburg	Befund 2005h; SH 2011-432: 2690	Bos	M3	OLD 6.7	11869		untreated	15.513			-11.976	0.014	-6.965	0.029
Oldenburg	Befund 2005h; SH 2011-432: 2690	Bos	M3	OLD 6.1	11441	enamel discoloured (brown, black)	15 min unbuff	20.233	15.015	0.257896	-12.239	0.019	-6.774	0.042	-0.263	0.191
Oldenburg	Befund 2005h; SH 2011-432: 2690	Bos	M3	OLD 6.2	11442		4 h unbuff	20.58	15.155	0.263605	-12.158	0.015	-6.796	0.03	-0.182	0.169
Oldenburg	Befund 2005h; SH 2011-432: 2690	Bos	M3	OLD 6.3	11443		8 h unbuff	20.569	16.954	0.17575	-12.204	0.018	-6.983	0.032	-0.228	-0.018
Oldenburg	Befund 2005h; SH 2011-432: 2690	Bos	M3	OLD 6.4	11444		15 min buff	20.289	16.635	0.180098	-12.192	0.011	-6.969	0.024	-0.216	-0.004
Oldenburg	Befund 2005h; SH 2011-432: 2690	Bos	M3	OLD 6.5	11445		4 h buff	20.144	17.175	0.147389	-12.276	0.011	-6.99	0.025	-0.3	-0.025
Oldenburg	Befund 2005h; SH 2011-432: 2690	Bos	M3	OLD 6.6	11446		8 h buff	20.157	16.542	0.179342	-12.349	0.012	-7.331	0.024	-0.373	-0.366
Oldenburg	Befund 2005h; SH 2011-432: 2690	Bos	M3	OLD 6.9	13357		3% NaClO 45 min	20.369	18.213	0.105847	-11.906	0.012	-7.001	0.029	0.07	-0.036
Oldenburg	Befund 2005h; SH 2011-432: 2690	Bos	M3	OLD 6.11	13392		NaClO+Acetic	20.477	14.988	0.268057	-12.196	0.012	-6.936	0.031	-0.22	0.029
Oldenburg	Beunf 47a; SH 2011-432: 1008	Bos	M3	OLD 7.7	11870	enamel discoloured (brown, black)	untreated	15.165			-12.728	0.016	-5.766	0.027
Oldenburg	Beunf 47a; SH 2011-432: 1008	Bos	M3	OLD 7.1	11447		15 min unbuff	20.394	16.389	0.196381	-12.803	0.017	-5.789	0.033	-0.075	-0.023
Oldenburg	Beunf 47a; SH 2011-432: 1008	Bos	M3	OLD 7.2	11448		4 h unbuff	20.667	16.412	0.205884	-12.812	0.017	-5.767	0.033	-0.084	-0.001
Oldenburg	Beunf 47a; SH 2011-432: 1008	Bos	M3	OLD 7.3	11449		8 h unbuff	20.3	16.592	0.18266	-12.839	0.01	-5.875	0.016	-0.111	-0.109
Oldenburg	Beunf 47a; SH 2011-432: 1008	Bos	M3	OLD 7.4	11450		15 min buff	20.086	15.383	0.234143	-12.806	0.022	-5.922	0.033	-0.078	-0.156
Oldenburg	Beunf 47a; SH 2011-432: 1008	Bos	M3	OLD 7.5	11451		4 h buff	20.122	15.613	0.224083	-12.811	0.014	-5.852	0.024	-0.083	-0.086
Oldenburg	Beunf 47a; SH 2011-432: 1008	Bos	M3	OLD 7.6	11452		8 h buff	20.48	16.427	0.1979	-12.791	0.014	-6.017	0.034	-0.063	-0.251
Oldenburg	Beunf 47a; SH 2011-432: 1008	Bos	M3	OLD 7.9	13358		3% NaClO 45 min	20.263	17.311	0.145684	-12.626	0.02	-5.981	0.034	0.102	-0.215
Oldenburg	Beunf 47a; SH 2011-432: 1008	Bos	M3	OLD 7.11	13393		NaClO+Acetic	20.639	16.929	0.179757	-12.825	0.014	-5.918	0.031	-0.097	-0.152
Oldenburg	Fundnr. 592; SH 2011-663 1711	Bos	M3	OLD 8.7	11871	enamel discoloured (brown, black)	untreated	15.782			-13.207	0.011	-6.241	0.027
Oldenburg	Fundnr. 592; SH 2011-663 1711	Bos	M3	OLD 8.1	11453		15 min unbuff	20.513	17.208	0.161117	-13.145	0.012	-6.122	0.032	0.062	0.119
Oldenburg	Fundnr. 592; SH 2011-663 1711	Bos	M3	OLD 8.2	11454		4 h unbuff	20.603	16.402	0.203902	-13.167	0.016	-6.166	0.032	0.04	0.075
Oldenburg	Fundnr. 592; SH 2011-663 1711	Bos	M3	OLD 8.3	11455		8 h unbuff	20.49	17.209	0.160127	-13.148	0.015	-6.105	0.029	0.059	0.136
Oldenburg	Fundnr. 592; SH 2011-663 1711	Bos	M3	OLD 8.4	11456		15 min buff	20.543	16.534	0.195152	-13.167	0.017	-6.331	0.034	0.04	-0.09
Oldenburg	Fundnr. 592; SH 2011-663 1711	Bos	M3	OLD 8.5	11457		4 h buff	20.312	16.826	0.171623	-13.13	0.016	-6.242	0.029	0.077	-0.001
Oldenburg	Fundnr. 592; SH 2011-663 1711	Bos	M3	OLD 8.6	11458		8 h buff	20.503	16.517	0.194411	-13.105	0.019	-6.321	0.034	0.102	-0.08
Oldenburg	Fundnr. 592; SH 2011-663 1711	Bos	M3	OLD 8.9	13359		3% NaClO 45 min	20.039	17.396	0.131893	-13.063	0.021	-6.323	0.038	0.144	-0.082
Oldenburg	Fundnr. 592; SH 2011-663 1711	Bos	M3	OLD 8.11	13394		NaClO+Acetic	20.705	16.482	0.20396	-13.215	0.011	-6.32	0.035	-0.008	-0.079
Oldenburg	Befund 4015; SH 2011-432 2F	Bos	M2	OLD 9.7	11872	brittle enamel and dentin, powder brown	untreated	15.266			-14.128	0.013	-6.193	0.032
Oldenburg	Befund 4015; SH 2011-432 2F	Bos	M2	OLD 9.1	11459		15 min unbuff	20.245	16.679	0.176142	-14.026	0.014	-5.922	0.028	0.102	0.271
Oldenburg	Befund 4015; SH 2011-432 2F	Bos	M2	OLD 9.2	11460		4 h unbuff	20.233	15.264	0.245589	-13.955	0.019	-6.109	0.038	0.173	0.084
Oldenburg	Befund 4015; SH 2011-432 2F	Bos	M2	OLD 9.3	11461		8 h unbuff	20.535	17.234	0.16075	-13.946	0.017	-6.079	0.038	0.182	0.114
Oldenburg	Befund 4015; SH 2011-432 2F	Bos	M2	OLD 9.4	11462		15 min buff	20.207	13.631	0.325432	-14.062	0.012	-6.117	0.018	0.066	0.076
Oldenburg	Befund 4015; SH 2011-432 2F	Bos	M2	OLD 9.5	11463		4 h buff	20.458	16.679	0.18472	-13.936	0.018	-6.11	0.031	0.192	0.083
Oldenburg	Befund 4015; SH 2011-432 2F	Bos	M2	OLD 9.6	11464		8 h buff	20.528	16.155	0.213026	-14.113	0.018	-6.211	0.033	0.015	-0.018
Oldenburg	Befund 4015; SH 2011-432 2F	Bos	M2	OLD 9.9	13360		3% NaClO 45 min	20.366	16.324	0.198468	-13.874	0.016	-6.345	0.03	0.254	-0.152
Oldenburg	Befund 4015; SH 2011-432 2F	Bos	M2	OLD 9.11	13395		NaClO+Acetic	20.377	13.49	0.337979	-13.902	0.02	-5.376	0.048	0.226	0.817
Oldenburg	Befund 5007cd; SH 2011-432 5272	Bos	M2	OLD 10.7	11873		untreated	15.283			-12.808	0.015	-6.878	0.023
Oldenburg	Befund 5007cd; SH 2011-432 5272	Bos	M2	OLD 10.1	11465		15 min unbuff	20.542	16.823	0.181044	-12.894	0.017	-7.036	0.028	-0.086	-0.158
Oldenburg	Befund 5007cd; SH 2011-432 5272	Bos	M2	OLD 10.2	11466		4 h unbuff	20.572	16.149	0.215001	-12.958	0.017	-6.946	0.029	-0.15	-0.068
Oldenburg	Befund 5007cd; SH 2011-432 5272	Bos	M2	OLD 10.3	11467		8 h unbuff	20.577	14.502	0.295233	-12.972	0.014	-7.034	0.031	-0.164	-0.156
Oldenburg	Befund 5007cd; SH 2011-432 5272	Bos	M2	OLD 10.4	11468		15 min buff	20.269	15.858	0.217623	-12.936	0.018	-7.144	0.031	-0.128	-0.266
Oldenburg	Befund 5007cd; SH 2011-432 5272	Bos	M2	OLD 10.5	11469		4 h buff	20.451	17.566	0.141069	-12.967	0.017	-7.121	0.031	-0.159	-0.243
Oldenburg	Befund 5007cd; SH 2011-432 5272	Bos	M2	OLD 10.6	11470		8 h buff	20.528	17.718	0.136886	-12.902	0.017	-7.097	0.03	-0.094	-0.219
Oldenburg	Befund 5007cd; SH 2011-432 5272	Bos	M2	OLD 10.8	12187		3% H2O2 15 min	20.503	15.711	0.233722	-12.855	0.017	-7.04	0.033	-0.047	-0.162
Oldenburg	Befund 5007cd; SH 2011-432 5272	Bos	M2	OLD 10.9	12188		3% NaClO 45 min	20.591	16.442	0.201496	-12.682	0.01	-6.814	0.017	0.126	0.064
Oldenburg	Befund 5007cd; SH 2011-432 5272	Bos	M2	OLD 10.10	12189		3% NaClO 16 h	20.556	15.651	0.238616	-12.73	0.016	-6.988	0.028	0.078	-0.11	-0.048	-0.174
Oldenburg	Befund 5007cd; SH 2011-432 5272	Bos	M2	OLD 10.11	13396		NaClO+Acetic	20.16	15.15	0.248512	-12.957	0.015	-6.804	0.02	-0.149	0.074
Wadi Faynan 16	Context: 1135; Sample: 4207; BF/6526	OC	M2?	WF 1.7	11874		untreated	15.545			-7.765	0.011	4.206	0.026
Wadi Faynan 16	Context: 1135; Sample: 4207; BF/6526	OC	M2?	WF 1.1	11471		15 min unbuff	20.296	15.755	0.223739	-7.939	0.013	4.242	0.02	-0.174	0.036
Wadi Faynan 16	Context: 1135; Sample: 4207; BF/6526	OC	M2?	WF 1.2	11472		4 h unbuff	20.332	13.119	0.354761	-8.012	0.013	4.431	0.027	-0.247	0.225
Wadi Faynan 16	Context: 1135; Sample: 4207; BF/6526	OC	M2?	WF 1.3	11473		8 h unbuff	20.468	16.066	0.215067	-8.043	0.008	4.415	0.022	-0.278	0.209
Wadi Faynan 16	Context: 1135; Sample: 4207; BF/6526	OC	M2?	WF 1.4	11474		15 min buff	20.478	16.328	0.202657	-7.952	0.021	4.212	0.028	-0.187	0.006
Wadi Faynan 16	Context: 1135; Sample: 4207; BF/6526	OC	M2?	WF 1.5	11475		4 h buff	20.358	16.647	0.182287	-8.11	0.013	4.053	0.023	-0.345	-0.153
Wadi Faynan 16	Context: 1135; Sample: 4207; BF/6526	OC	M2?	WF 1.6	11476		8 h buff	20.077	16.183	0.193953	-8.027	0.016	4.253	0.022	-0.262	0.047
Wadi Faynan 16	Context: 1135; Sample: 4207; BF/6526	OC	M2?	WF 1.9	13361		3% NaClO 45 min	20.233	17.769	0.121781	-7.862	0.035	3.588	0.054	-0.097	-0.618
Wadi Faynan 16	Context: 1135; Sample: 4207; BF/6526	OC	M2?	WF 1.11	13397		NaClO+Acetic	20.543	16.025	0.219929	-8.034	0.013	4.353	0.03	-0.269	0.147
Wadi Faynan 16	Context: 363; Sample: 937; Find: 95F2434	OC	molar	WF 2.7	11875		untreated	15.649			-6.072	0.015	3.204	0.027
Wadi Faynan 16	Context: 363; Sample: 937; Find: 95F2434	OC	molar	WF 2.1	11477		15 min unbuff	20.374	16.143	0.207667	-6.161	0.012	3.253	0.022	-0.089	0.049
Wadi Faynan 16	Context: 363; Sample: 937; Find: 95F2434	OC	molar	WF 2.2	11478		4 h unbuff	20.654	16.276	0.211969	-6.19	0.014	2.976	0.019	-0.118	-0.228
Wadi Faynan 16	Context: 363; Sample: 937; Find: 95F2434	OC	molar	WF 2.3	11479		8 h unbuff	20.631	15.577	0.244971	-6.312	0.014	3.488	0.025	-0.24	0.284
Wadi Faynan 16	Context: 363; Sample: 937; Find: 95F2434	OC	molar	WF 2.4	11480		15 min buff	20.554	15.213	0.259852	-6.329	0.014	3.434	0.03	-0.257	0.23
Wadi Faynan 16	Context: 363; Sample: 937; Find: 95F2434	OC	molar	WF 2.5	11481		4 h buff	20.111	11.826	0.411964	-6.351	0.016	3.04	0.032	-0.279	-0.164
Wadi Faynan 16	Context: 363; Sample: 937; Find: 95F2434	OC	molar	WF 2.6	11482		8 h buff	20.273	15.242	0.248163	-6.324	0.016	3.309	0.027	-0.252	0.105
Wadi Faynan 16	Context: 363; Sample: 937; Find: 95F2434	OC	molar	WF 2.9	13362		3% NaClO 45 min	20.18	18.137	0.101239	-6.336	0.011	2.316	0.02	-0.264	-0.888
Wadi Faynan 16	Context: 363; Sample: 937; Find: 95F2434	OC	molar	WF 2.11	13398		NaClO+Acetic	20.731	15.849	0.235493	-6.285	0.013	3.357	0.028	-0.213	0.153
Wadi Faynan 16	Context: 684 SQM; Sample 2021; Find: 95F5402	OC	molar	WF 3.7	11876		untreated	15.582			-4.967	0.015	2.792	0.026
Wadi Faynan 16	Context: 684 SQM; Sample 2021; Find: 95F5402	OC	molar	WF 3.1	11483		15 min unbuff	20.146	16.587	0.17666	-4.802	0.009	2.65	0.021	0.165	-0.142
Wadi Faynan 16	Context: 684 SQM; Sample 2021; Find: 95F5402	OC	molar	WF 3.2	11484		4 h unbuff	20.578	15.813	0.231558	-4.762	0.015	2.775	0.033	0.205	-0.017
Wadi Faynan 16	Context: 684 SQM; Sample 2021; Find: 95F5402	OC	molar	WF 3.3	11485		8 h unbuff	20.233	16.222	0.19824	-4.842	0.01	2.864	0.021	0.125	0.072
Wadi Faynan 16	Context: 684 SQM; Sample 2021; Find: 95F5402	OC	molar	WF 3.4	11486		15 min buff	20.374	15.738	0.227545	-4.896	0.011	2.873	0.015	0.071	0.081
Wadi Faynan 16	Context: 684 SQM; Sample 2021; Find: 95F5402	OC	molar	WF 3.5	11487		4 h buff	20.346	15.829	0.222009	-4.94	0.017	2.613	0.028	0.027	-0.179
Wadi Faynan 16	Context: 684 SQM; Sample 2021; Find: 95F5402	OC	molar	WF 3.6	11488		8 h buff	20.165	16.044	0.204364	-4.82	0.017	2.586	0.02	0.147	-0.206
Wadi Faynan 16	Context: 684 SQM; Sample 2021; Find: 95F5402	OC	molar	WF 3.8	12190		3% H2O2 15 min	20.312	16.713	0.177186	-4.85	0.016	2.357	0.028	0.117	-0.435
Wadi Faynan 16	Context: 684 SQM; Sample 2021; Find: 95F5402	OC	molar	WF 3.9	12191		3% NaClO 45 min	20.479	15.763	0.230285	-5.045	0.015	1.961	0.029	-0.078	-0.831
Wadi Faynan 16	Context: 684 SQM; Sample 2021; Find: 95F5402	OC	molar	WF 3.10	12192		3% NaClO 16 h	20.521	16.021	0.219288	-5.356	0.01	1.843	0.026	-0.389	-0.949	-0.311	-0.118
Wadi Faynan 16	Context: 684 SQM; Sample 2021; Find: 95F5402	OC	molar	WF 3.11	13399		NaClO+Acetic	20.353	16.037	0.212057	-14.414	0.013	-6.52	0.037	-9.447	-9.312
Wadi Faynan 16	Context: 1150; Sample: 4944; Find: BF13227	OC	molar	WF 4.7	11877		untreated	15.665			-9.497	0.018	1.234	0.022
Wadi Faynan 16	Context: 1150; Sample: 4944; Find: BF13227	OC	molar	WF 4.1	11489		15 min unbuff	20.413	15.428	0.244207	-9.981	0.015	1.417	0.028	-0.484	0.183
Wadi Faynan 16	Context: 1150; Sample: 4944; Find: BF13227	OC	molar	WF 4.2	11490		4 h unbuff	20.43	15.751	0.229026	-9.961	0.013	1.508	0.032	-0.464	0.274
Wadi Faynan 16	Context: 1150; Sample: 4944; Find: BF13227	OC	molar	WF 4.3	11491		8 h unbuff	20.299	15.894	0.217006	-9.989	0.022	1.515	0.035	-0.492	0.281
Wadi Faynan 16	Context: 1150; Sample: 4944; Find: BF13227	OC	molar	WF 4.4	11492		15 min buff	20.329	15.682	0.22859	-9.971	0.021	1.622	0.039	-0.474	0.388
Wadi Faynan 16	Context: 1150; Sample: 4944; Find: BF13227	OC	molar	WF 4.5	11493		4 h buff	20.446	15.694	0.232417	-10.101	0.017	1.447	0.031	-0.604	0.213
Wadi Faynan 16	Context: 1150; Sample: 4944; Find: BF13227	OC	molar	WF 4.6	11494		8 h buff	20.491	16.288	0.205114	-10.037	0.016	1.487	0.034	-0.54	0.253
Wadi Faynan 16	Context: 1150; Sample: 4944; Find: BF13227	OC	molar	WF 4.9	13363		3% NaClO 45 min	20.267	16.842	0.168994	-9.607	0.011	0.415	0.018	-0.11	-0.819
Wadi Faynan 16	Context: 1150; Sample: 4944; Find: BF13227	OC	molar	WF 4.11	13400		NaClO+Acetic	20.387	15.92	0.21911	-10.095	0.007	1.448	0.013	-0.598	0.214
Wadi Faynan 16	Context: 343; Sample 688; Find: BF2108	OC	molar	WF 5.7	11878		untreated	15.067			-5.636	0.012	1.443	0.023
Wadi Faynan 16	Context: 343; Sample 688; Find: BF2108	OC	molar	WF 5.1	11495		15 min unbuff	20.292	14.761	0.27257	-6.115	0.01	1.374	0.023	-0.479	-0.069
Wadi Faynan 16	Context: 343; Sample 688; Find: BF2108	OC	molar	WF 5.2	11496		4 h unbuff	20.542	15.601	0.240532	-6.083	0.009	1.338	0.022	-0.447	-0.105
Wadi Faynan 16	Context: 343; Sample 688; Find: BF2108	OC	molar	WF 5.3	11497		8 h unbuff	20.632	15.807	0.23386	-6.068	0.008	1.455	0.014	-0.432	0.012
Wadi Faynan 16	Context: 343; Sample 688; Find: BF2108	OC	molar	WF 5.4	11498		15 min buff	20.491	15.556	0.240837	-6.119	0.018	1.396	0.033	-0.483	-0.047
Wadi Faynan 16	Context: 343; Sample 688; Find: BF2108	OC	molar	WF 5.5	11499		4 h buff	20.334	15.844	0.220812	-6.169	0.01	1.263	0.023	-0.533	-0.18
Wadi Faynan 16	Context: 343; Sample 688; Find: BF2108	OC	molar	WF 5.6	11500		8 h buff	20.124	14.87	0.261081	-6.17	0.013	1.391	0.027	-0.534	-0.052
Wadi Faynan 16	Context: 343; Sample 688; Find: BF2108	OC	molar	WF 5.9	13364		3% NaClO 45 min	20.209	17.756	0.121382	-5.801	0.012	1.116	0.025	-0.165	-0.327
Wadi Faynan 16	Context: 343; Sample 688; Find: BF2108	OC	molar	WF 5.11	13401		NaClO+Acetic	20.378	15.794	0.224948	-6.182	0.02	1.444	0.023	-0.546	0.001
Wadi Faynan 16	Context: 222; Sample: 434; BF1580	Bos	molar	WF 6.7	11879		untreated	15.285			-10.253	0.015	7.268	0.029
Wadi Faynan 16	Context: 222; Sample: 434; BF1580	Bos	molar	WF 6.1	11501		15 min unbuff	20.599	15.579	0.243701	-10.676	0.015	7.719	0.031	-0.423	0.451
Wadi Faynan 16	Context: 222; Sample: 434; BF1580	Bos	molar	WF 6.2	11502		4 h unbuff	20.31	16.304	0.197243	-10.572	0.022	7.793	0.046	-0.319	0.525
Wadi Faynan 16	Context: 222; Sample: 434; BF1580	Bos	molar	WF 6.3	11503		8 h unbuff	20.581	16.84	0.18177	-10.533	0.02	7.731	0.041	-0.28	0.463
Wadi Faynan 16	Context: 222; Sample: 434; BF1580	Bos	molar	WF 6.4	11504		15 min buff	20.226	15.713	0.223129	-10.604	0.016	7.571	0.029	-0.351	0.303
Wadi Faynan 16	Context: 222; Sample: 434; BF1580	Bos	molar	WF 6.5	11505		4 h buff	20.233	17.49	0.135571	-10.685	0.019	7.663	0.032	-0.432	0.395
Wadi Faynan 16	Context: 222; Sample: 434; BF1580	Bos	molar	WF 6.6	11506		8 h buff	20.509	16.481	0.196402	-10.694	0.013	7.574	0.024	-0.441	0.306
Wadi Faynan 16	Context: 222; Sample: 434; BF1580	Bos	molar	WF 6.9	13365		3% NaClO 45 min	20.669	15.545	0.247907	-10.217	0.015	6.379	0.023	0.036	-0.889
Wadi Faynan 16	Context: 222; Sample: 434; BF1580	Bos	molar	WF 6.11	13402		NaClO+Acetic	20.305	16.045	0.209801	-10.424	0.016	8.035	0.027	-0.171	0.767
Wadi Faynan 16	Context: 1155; Sample: 4990; BF1542	Bos	molar	WF 7.7	11880		untreated	15.197			-5.921	0.016	-0.556	0.021
Wadi Faynan 16	Context: 1155; Sample: 4990; BF1542	Bos	molar	WF 7.1	11507		15 min unbuff	20.463	13.915	0.319992	-6.095	0.01	-0.614	0.028	-0.174	-0.058
Wadi Faynan 16	Context: 1155; Sample: 4990; BF1542	Bos	molar	WF 7.2	11508		4 h unbuff	20.617	15.9	0.228792	-5.999	0.016	-0.618	0.028	-0.078	-0.062
Wadi Faynan 16	Context: 1155; Sample: 4990; BF1542	Bos	molar	WF 7.3	11509		8 h unbuff	20.524	13.73	0.331027	-6.125	0.013	-0.575	0.026	-0.204	-0.019
Wadi Faynan 16	Context: 1155; Sample: 4990; BF1542	Bos	molar	WF 7.4	11510		15 min buff	20.535	15.201	0.259752	-6.06	0.023	-0.703	0.038	-0.139	-0.147
Wadi Faynan 16	Context: 1155; Sample: 4990; BF1542	Bos	molar	WF 7.5	11511		4 h buff	20.167	16.837	0.165121	-6.041	0.013	-0.743	0.015	-0.12	-0.187
Wadi Faynan 16	Context: 1155; Sample: 4990; BF1542	Bos	molar	WF 7.6	11512		8 h buff	20.155	16.353	0.188638	-6.011	0.022	-0.883	0.027	-0.09	-0.327
Wadi Faynan 16	Context: 1155; Sample: 4990; BF1542	Bos	molar	WF 7.9	13366		3% NaClO 45 min	20.464	17.693	0.135409	-5.936	0.011	-0.738	0.025	-0.015	-0.182
Wadi Faynan 16	Context: 1155; Sample: 4990; BF1542	Bos	molar	WF 7.11	13403		NaClO+Acetic	20.091	16.189	0.194216	-5.993	0.015	-0.361	0.027	-0.072	0.195
Wadi Faynan 16	Context: 1205; Sample: 5380; BF18213	Bos	molar	WF 8.7	11881		untreated	15.284			-8.858	0.02	5.307	0.039
Wadi Faynan 16	Context: 1205; Sample: 5380; BF18213	Bos	molar	WF 8.1	11513		15 min unbuff	20.719	15.636	0.24533	-9.128	0.016	5.551	0.028	-0.27	0.244
Wadi Faynan 16	Context: 1205; Sample: 5380; BF18213	Bos	molar	WF 8.2	11514		4 h unbuff	20.133	15.681	0.221129	-9.091	0.017	5.546	0.029	-0.233	0.239
Wadi Faynan 16	Context: 1205; Sample: 5380; BF18213	Bos	molar	WF 8.3	11515		8 h unbuff	20.74	14.328	0.309161	-9.19	0.017	5.558	0.028	-0.332	0.251
Wadi Faynan 16	Context: 1205; Sample: 5380; BF18213	Bos	molar	WF 8.4	11516		15 min buff	20.135	16.168	0.19702	-9.09	0.016	5.497	0.029	-0.232	0.19
Wadi Faynan 16	Context: 1205; Sample: 5380; BF18213	Bos	molar	WF 8.5	11517		4 h buff	20.285	14.907	0.265122	-9.053	0.014	5.547	0.027	-0.195	0.24
Wadi Faynan 16	Context: 1205; Sample: 5380; BF18213	Bos	molar	WF 8.6	11518		8 h buff	20.057	16.105	0.197038	-9.243	0.02	5.49	0.036	-0.385	0.183
Wadi Faynan 16	Context: 1205; Sample: 5380; BF18213	Bos	molar	WF 8.9	13367		3% NaClO 45 min	20.276	16.975	0.162803	-8.941	0.013	4.497	0.031	-0.083	-0.81
Wadi Faynan 16	Context: 1205; Sample: 5380; BF18213	Bos	molar	WF 8.11	13404		NaClO+Acetic	20.237	15.309	0.243514	-9.161	0.016	5.642	0.026	-0.303	0.335
Wadi Faynan 16	Context: 720; Sample: 2963; Find: BF6786	Bos	M2?	WF 9.7	11882		untreated	15.471			-8.529	0.022	2.075	0.033
Wadi Faynan 16	Context: 720; Sample: 2963; Find: BF6786	Bos	M2?	WF 9.1	11519		15 min unbuff	20.654	15.558	0.246732	-8.88	0.015	2.128	0.028	-0.351	0.053
Wadi Faynan 16	Context: 720; Sample: 2963; Find: BF6786	Bos	M2?	WF 9.2	11520		4 h unbuff	20.31	15.775	0.223289	-8.757	0.015	2.099	0.035	-0.228	0.024
Wadi Faynan 16	Context: 720; Sample: 2963; Find: BF6786	Bos	M2?	WF 9.3	11521		8 h unbuff	20.443	16.282	0.203542	-8.952	0.016	2.063	0.026	-0.423	-0.012
Wadi Faynan 16	Context: 720; Sample: 2963; Find: BF6786	Bos	M2?	WF 9.4	11522		15 min buff	20.261	15.372	0.241301	-8.852	0.016	2.307	0.03	-0.323	0.232
Wadi Faynan 16	Context: 720; Sample: 2963; Find: BF6786	Bos	M2?	WF 9.5	11523		4 h buff	20.595	16.602	0.193882	-9.013	0.018	2.159	0.032	-0.484	0.084
Wadi Faynan 16	Context: 720; Sample: 2963; Find: BF6786	Bos	M2?	WF 9.6	11524		8 h buff	20.215	15.331	0.241603	-8.789	0.011	2.594	0.026	-0.26	0.519
Wadi Faynan 16	Context: 720; Sample: 2963; Find: BF6786	Bos	M2?	WF 9.8	12193		3% H2O2 15 min	20.622	16.621	0.194016	-8.693	0.017	1.803	0.032	-0.164	-0.272
Wadi Faynan 16	Context: 720; Sample: 2963; Find: BF6786	Bos	M2?	WF 9.9	12194		3% NaClO 45 min	20.349	15.14	0.255983	-8.775	0.011	1.482	0.028	-0.246	-0.593
Wadi Faynan 16	Context: 720; Sample: 2963; Find: BF6786	Bos	M2?	WF 9.10	12195		3% NaClO 16 h	20.414	16.202	0.206329	-8.802	0.004	1.161	0.022	-0.273	-0.914	-0.027	-0.321
Wadi Faynan 16	Context: 720; Sample: 2963; Find: BF6786	Bos	M2?	WF 9.11	13405		NaClO+Acetic	20.364	16.688	0.180515	-8.756	0.01	2.366	0.028	-0.227	0.291
Wadi Faynan 16	Context: 758; Sample: 3587; Find: BF9716	Bos	molar	WF 10.7	11883		untreated	15.763			-8.705	0.025	3.113	0.035
Wadi Faynan 16	Context: 758; Sample: 3587; Find: BF9716	OC	molar	WF 10.1	11525		15 min unbuff	20.197	16.499	0.183096	-9.329	0.01	3.309	0.021	-0.624	0.196
Wadi Faynan 16	Context: 758; Sample: 3587; Find: BF9716	OC	molar	WF 10.2	11526		4 h unbuff	20.582	15.494	0.247206	-9.383	0.018	3.169	0.032	-0.678	0.056
Wadi Faynan 16	Context: 758; Sample: 3587; Find: BF9716	OC	molar	WF 10.3	11527		8 h unbuff	20.764	16.132	0.223078	-9.484	0.012	2.963	0.024	-0.779	-0.15
Wadi Faynan 16	Context: 758; Sample: 3587; Find: BF9716	OC	molar	WF 10.4	11528		15 min buff	20.152	14.921	0.259577	-9.474	0.016	3.195	0.033	-0.769	0.082
Wadi Faynan 16	Context: 758; Sample: 3587; Find: BF9716	OC	molar	WF 10.5	11529		4 h buff	20.377	16.041	0.212789	-9.532	0.009	3.168	0.017	-0.827	0.055
Wadi Faynan 16	Context: 758; Sample: 3587; Find: BF9716	OC	molar	WF 10.6	11530		8 h buff	20.074	15.754	0.215204	-9.474	0.019	3.363	0.033	-0.769	0.25
Wadi Faynan 16	Context: 758; Sample: 3587; Find: BF9716	Bos	molar	WF 10.9	13368		3% NaClO 45 min	20.446	16.531	0.19148	-8.976	0.011	2.297	0.023	-0.271	-0.816
Wadi Faynan 16	Context: 758; Sample: 3587; Find: BF9716	Bos	molar	WF 10.11	13406		NaClO+Acetic	20.645	17.07	0.173165	-9.353	0.013	3.242	0.026	-0.648	0.129
BGC	ethnographic E3	OC	M3	BGC 1.7	11884		untreated	15.403			-9.343	0.017	-8.575	0.039
BGC	ethnographic E3	OC	M3	BGC 1.1	11531		15 min unbuff	20.343	16.021	0.212456	-9.376	0.015	-8.773	0.02	-0.033	-0.198
BGC	ethnographic E3	OC	M3	BGC 1.2	11532		4 h unbuff	20.384	15.359	0.246517	-9.43	0.011	-8.78	0.023	-0.087	-0.205
BGC	ethnographic E3	OC	M3	BGC 1.3	11533		8 h unbuff	20.294	15.871	0.217946	-9.35	0.015	-8.858	0.021	-0.007	-0.283
BGC	ethnographic E3	OC	M3	BGC 1.4	11534		15 min buff	20.219	10.355	0.487858	-9.379	0.016	-8.666	0.036	-0.036	-0.091
BGC	ethnographic E3	OC	M3	BGC 1.5	11535		4 h buff	20.229	15.916	0.213209	-9.367	0.01	-8.869	0.021	-0.024	-0.294
BGC	ethnographic E3	OC	M3	BGC 1.6	11536		8 h buff	20.299	16.058	0.208927	-9.432	0.013	-8.962	0.026	-0.089	-0.387
BGC	ethnographic E3	OC	M3	BGC 1.9	13369		3% NaClO 45 min	20.122	16.945	0.157887	-9.279	0.014	-8.818	0.03	0.064	-0.243
BGC	ethnographic E3	OC	M3	BGC 1.11	13407		NaClO+Acetic	20.178	16.25	0.194667	-9.24	0.015	-8.443	0.017	0.103	0.132
BGC	ethnographic E4	OC	M3	BGC 2.7	11885		untreated	15.537			-11.38	0.012	-9.883	0.024
BGC	ethnographic E4	OC	M3	BGC 2.1	11537		15 min unbuff	20.239	14.999	0.258906	-11.442	0.014	-9.975	0.022	-0.062	-0.092
BGC	ethnographic E4	OC	M3	BGC 2.2	11538		4 h unbuff	20.533	15.211	0.259193	-11.542	0.01	-10.379	0.02	-0.162	-0.496
BGC	ethnographic E4	OC	M3	BGC 2.3	11539		8 h unbuff	20.311	14.167	0.302496	-11.538	0.021	-10.446	0.045	-0.158	-0.563
BGC	ethnographic E4	OC	M3	BGC 2.4	11540		15 min buff	20.153	14.002	0.305215	-11.542	0.015	-10.361	0.035	-0.162	-0.478
BGC	ethnographic E4	OC	M3	BGC 2.5	11541		4 h buff	20.072	15.699	0.217866	-11.463	0.01	-10.317	0.019	-0.083	-0.434
BGC	ethnographic E4	OC	M3	BGC 2.6	11542		8 h buff	20.311	15.831	0.22057	-11.499	0.012	-10.266	0.028	-0.119	-0.383
BGC	ethnographic E4	OC	M3	BGC 2.9	13370		3% NaClO 45 min	20.105	16.607	0.173987	-11.335	0.016	-10.082	0.025	0.045	-0.199
BGC	ethnographic E4	OC	M3	BGC 2.11	13408		NaClO+Acetic	20.719	16.181	0.219026	-11.138	0.058	-9.593	0.096	0.242	0.29
BGC	enthnographic E39	OC	M3	BGC 3.7	11886		untreated	15.152			-7.604	0.02	-9.341	0.034
BGC	enthnographic E39	OC	M3	BGC 3.1	11543		15 min unbuff	20.604	14.379	0.302126	-7.681	0.017	-9.315	0.035	-0.077	0.026
BGC	enthnographic E39	OC	M3	BGC 3.2	11544		4 h unbuff	20.306	14.333	0.29415	-7.686	0.01	-9.541	0.022	-0.082	-0.2
BGC	enthnographic E39	OC	M3	BGC 3.3	11545		8 h unbuff	20.156	12.806	0.364656	-7.66	0.016	-9.646	0.033	-0.056	-0.305
BGC	enthnographic E39	OC	M3	BGC 3.4	11546		15 min buff	20.204	13.975	0.308305	-7.663	0.017	-9.643	0.028	-0.059	-0.302
BGC	enthnographic E39	OC	M3	BGC 3.5	11547		4 h buff	20.209	15.832	0.216587	-7.592	0.011	-9.56	0.019	0.012	-0.219
BGC	enthnographic E39	OC	M3	BGC 3.6	11548		8 h buff	20.388	14.876	0.270355	-7.57	0.014	-9.651	0.026	0.034	-0.31
BGC	enthnographic E39	OC	M3	BGC 3.9	13371		3% NaClO 45 min	20.502	16.303	0.204809	-7.78	0.014	-9.414	0.032	-0.176	-0.073
BGC	enthnographic E39	OC	M3	BGC 3.11	13409		NaClO+Acetic	20.237	14.585	0.27929	-7.572	0.015	-9.484	0.028	0.032	-0.143
BGC	ethnographic E47	OC	M3	BGC 4.7	11887		untreated	15.525			-8.455	0.019	-5.633	0.027
BGC	ethnographic E47	OC	M3	BGC 4.1	11549		15 min unbuff	20.496	13.358	0.348263	-8.505	0.017	-5.803	0.033	-0.05	-0.17
BGC	ethnographic E47	OC	M3	BGC 4.2	11550		4 h unbuff	20.339	15.727	0.226756	-8.599	0.014	-5.793	0.031	-0.144	-0.16
BGC	ethnographic E47	OC	M3	BGC 4.3	11551		8 h unbuff	20.385	15.302	0.24935	-8.585	0.015	-5.757	0.03	-0.13	-0.124
BGC	ethnographic E47	OC	M3	BGC 4.4	11552		15 min buff	20.105	15.488	0.229644	-8.588	0.015	-5.696	0.029	-0.133	-0.063
BGC	ethnographic E47	OC	M3	BGC 4.5	11553		4 h buff	20.343	15.738	0.226368	-8.575	0.016	-5.861	0.044	-0.12	-0.228
BGC	ethnographic E47	OC	M3	BGC 4.6	11554		8 h buff	20.269	14.781	0.270758	-8.514	0.013	-5.521	0.027	-0.059	0.112
BGC	ethnographic E47	OC	M3	BGC 4.8	12196		3% H2O2 15 min	20.292	15.227	0.249606	-8.553	0.012	-5.747	0.022	-0.098	-0.114
BGC	ethnographic E47	OC	M3	BGC 4.9	12197		3% NaClO 45 min	20.571	16.228	0.211122	-8.501	0.01	-5.665	0.016	-0.046	-0.032
BGC	ethnographic E47	OC	M3	BGC 4.10	12198		3% NaClO 16 h	20.236	16.38	0.190551	-8.784	0.017	-6.305	0.029	-0.329	-0.672	-0.283	-0.64
BGC	ethnographic E47	OC	M3	BGC 4.11	13410		NaClO+Acetic	20.653	15.289	0.25972	-8.43	0.013	-5.291	0.028	0.025	0.342
BGC	enthnographic E8	OC	M3	BGC 5.7	11888		untreated	15.135			-10.546	0.025	-8.562	0.038
BGC	enthnographic E8	OC	M3	BGC 5.1	11555		15 min unbuff	20.518	10.534	0.486597	-10.599	0.013	-8.715	0.023	-0.053	-0.153
BGC	enthnographic E8	OC	M3	BGC 5.2	11556		4 h unbuff	20.494	13.462	0.343125	-10.769	0.017	-8.758	0.032	-0.223	-0.196
BGC	enthnographic E8	OC	M3	BGC 5.3	11557		8 h unbuff	20.305	15.399	0.241615	-10.727	0.014	-8.727	0.024	-0.181	-0.165
BGC	enthnographic E8	OC	M3	BGC 5.4	11558		15 min buff	20.307	13.819	0.319496	-10.662	0.019	-8.852	0.04	-0.116	-0.29
BGC	enthnographic E8	OC	M3	BGC 5.5	11559		4 h buff	20.364	15.592	0.234335	-10.675	0.019	-8.851	0.038	-0.129	-0.289
BGC	enthnographic E8	OC	M3	BGC 5.6	11560		8 h buff	20.518	15.194	0.259479	-10.717	0.007	-8.881	0.015	-0.171	-0.319
BGC	enthnographic E8	OC	M3	BGC 5.9	13372		3% NaClO 45 min	20.601	16.808	0.184117	-10.458	0.01	-8.543	0.028	0.088	0.019
BGC	enthnographic E8	OC	M3	BGC 5.11	13411		NaClO+Acetic	20.235	15.633	0.227428	-10.414	0.029	-8.43	0.04	0.132	0.132
Olfen	Olfen #6	Bos	M3	OF 1.7	11889		untreated	15.761			-15.491	0.016	-4.616	0.024
Olfen	Olfen #6	Bos	M3	OF 1.1	11561		15 min unbuff	20.278	15.605	0.230447	-15.666	0.023	-4.52	0.03	-0.175	0.096
Olfen	Olfen #6	Bos	M3	OF 1.2	11562		4 h unbuff	20.398	16.143	0.208599	-15.722	0.015	-4.437	0.027	-0.231	0.179
Olfen	Olfen #6	Bos	M3	OF 1.3	11563		8 h unbuff	20.459	15.785	0.228457	-15.708	0.012	-4.505	0.025	-0.217	0.111
Olfen	Olfen #6	Bos	M3	OF 1.4	11564		15 min buff	20.523	14.511	0.29294	-15.707	0.023	-4.428	0.044	-0.216	0.188
Olfen	Olfen #6	Bos	M3	OF 1.5	11565		4 h buff	20.461	16.193	0.208592	-15.763	0.017	-4.531	0.032	-0.272	0.085
Olfen	Olfen #6	Bos	M3	OF 1.6	11566		8 h buff	20.218	15.029	0.256652	-15.768	0.007	-4.532	0.02	-0.277	0.084
Olfen	Olfen #6	Bos	M3	OF 1.9	13373		3% NaClO 45 min	20.651	18.117	0.122706	-15.292	0.015	-4.526	0.027	0.199	0.09
Olfen	Olfen #6	Bos	M3	OF 1.11	13412		NaClO+Acetic	20.116	15.574	0.22579	-15.567	0.008	-4.312	0.016	-0.076	0.304
Olfen	Olfen #6	Bos	M3	OF 2.7	11890		untreated	15.439			-15.814	0.02	-4.824	0.028
Olfen	Olfen #6	Bos	M3	OF 2.1	11567		15 min unbuff	20.315	15.763	0.224071	-16.127	0.018	-4.936	0.03	-0.313	-0.112
Olfen	Olfen #6	Bos	M3	OF 2.2	11568		4 h unbuff	20.161	15.901	0.211299	-16.221	0.012	-4.907	0.02	-0.407	-0.083
Olfen	Olfen #6	Bos	M3	OF 2.3	11569		8 h unbuff	20.339	14.523	0.285953	-16.142	0.012	-4.811	0.03	-0.328	0.013
Olfen	Olfen #6	Bos	M3	OF 2.4	11570		15 min buff	20.554	15.426	0.249489	-16.206	0.021	-4.873	0.027	-0.392	-0.049
Olfen	Olfen #6	Bos	M3	OF 2.5	11571		4 h buff	20.135	15.406	0.234865	-16.125	0.011	-4.662	0.023	-0.311	0.162
Olfen	Olfen #6	Bos	M3	OF 2.6	11572		8 h buff	20.266	14.766	0.271391	-16.249	0.016	-4.827	0.021	-0.435	-0.003
Olfen	Olfen #6	Bos	M3	OLF 2.8	12199		3% H2O2 15 min	20.293	16.591	0.182427	-15.861	0.018	-4.856	0.033	-0.047	-0.032
Olfen	Olfen #6	Bos	M3	OLF 2.9	12200		3% NaClO 45 min	20.187	14.444	0.28449	-15.679	0.018	-5.053	0.023	0.135	-0.229
Olfen	Olfen #6	Bos	M3	OLF 2.10	12201		3% NaClO 16 h	20.365	15.525	0.237663	-15.486	0.016	-5.222	0.033	0.328	-0.398	0.193	-0.169
Olfen	Olfen #6	Bos	M3	OF 2.11	13413		NaClO+Acetic	20.048	15.576	0.223065	-16.055	0.011	-4.74	0.024	-0.241	0.084
Olfen	right side	Bos	M3	OF 3.7	11891		untreated	15.453			-15.182	0.018	-6.145	0.038
Olfen	right side	Bos	M3	OF 3.1	11573		15 min unbuff	20.495	15.661	0.235862	-15.335	0.017	-6.331	0.025	-0.153	-0.186
Olfen	right side	Bos	M3	OF 3.2	11574		4 h unbuff	20.137	15.491	0.23072	-15.493	0.015	-6.433	0.034	-0.311	-0.288
Olfen	right side	Bos	M3	OF 3.3	11575		8 h unbuff	20.487	14.752	0.279934	-15.542	0.014	-6.367	0.026	-0.36	-0.222
Olfen	right side	Bos	M3	OF 3.4	11576		15 min buff	20.052	15.181	0.242918	-15.463	0.018	-6.377	0.032	-0.281	-0.232
Olfen	right side	Bos	M3	OF 3.5	11577		4 h buff	20.398	14.801	0.27439	-15.544	0.014	-6.178	0.026	-0.362	-0.033
Olfen	right side	Bos	M3	OF 3.6	11578		8 h buff	20.481	15.082	0.26361	-15.494	0.011	-6.381	0.016	-0.312	-0.236
Olfen	right side	Bos	M3	OF 3.9	13374		3% NaClO 45 min	20.415	17.232	0.155915	-15.018	0.017	-6.27	0.027	0.164	-0.125
Olfen	right side	Bos	M3	OF 3.11	13414		NaClO+Acetic	20.557	14.809	0.279613	-15.063	0.051	-5.756	0.084	0.119	0.389
Olfen	right side	Bos	M2	OF 4.7	11892		untreated	15.182			-16.942	0.009	-6.21	0.022
Olfen	right side	Bos	M2	OF 4.1	11579		15 min unbuff	20.382	15.167	0.255863	-17.35	0.022	-6.416	0.032	-0.408	-0.206
Olfen	right side	Bos	M2	OF 4.2	11580		4 h unbuff	20.389	15.651	0.23238	-17.449	0.011	-6.404	0.025	-0.507	-0.194
Olfen	right side	Bos	M2	OF 4.3	11581		8 h unbuff	20.504	15.531	0.242538	-17.453	0.013	-6.441	0.028	-0.511	-0.231
Olfen	right side	Bos	M2	OF 4.4	11582		15 min buff	20.183	14.49	0.282069	-17.37	0.011	-6.224	0.021	-0.428	-0.014
Olfen	right side	Bos	M2	OF 4.5	11583		4 h buff	20.516	15.259	0.256239	-17.424	0.012	-6.311	0.026	-0.482	-0.101
Olfen	right side	Bos	M2	OF 4.6	11584		8 h buff	20.471	14.976	0.268429	-17.426	0.01	-6.363	0.015	-0.484	-0.153
Olfen	right side	Bos	M2	OF 4.9	13375		3% NaClO 45 min	20.233	15.28	0.244798	-16.543	0.042	-5.784	0.062	0.399	0.426
Olfen	right side	Bos	M2	OF 4.11	13415		NaClO+Acetic	20.566	15.863	0.228678	-17.254	0.015	-6.229	0.026	-0.312	-0.019
Olfen	right side	Bos	M2	OF 5.7	11893		untreated	15.287			-17.551	0.02	-7.012	0.035
Olfen	right side	Bos	M2	OF 5.1	11585		15 min unbuff	20.277	14.843	0.267988	-17.829	0.017	-7.034	0.03	-0.278	-0.022
Olfen	right side	Bos	M2	OF 5.2	11586		4 h unbuff	20.477	15.213	0.257069	-17.89	0.014	-6.981	0.027	-0.339	0.031
Olfen	right side	Bos	M2	OF 5.3	11587		8 h unbuff	20.488	14.843	0.275527	-17.828	0.014	-6.957	0.025	-0.277	0.055
Olfen	right side	Bos	M2	OF 5.4	11588		15 min buff	20.281	15.417	0.23983	-17.871	0.019	-7.092	0.025	-0.32	-0.08
Olfen	right side	Bos	M2	OF 5.5	11589		4 h buff	20.261	14.939	0.262672	-17.904	0.019	-6.994	0.024	-0.353	0.018
Olfen	right side	Bos	M2	OF 5.6	11590		8 h buff	20.313	14.097	0.306011	-17.874	0.012	-7.02	0.033	-0.323	-0.008
Olfen	right side	Bos	M2	OF 5.9	13376		3% NaClO 45 min	20.337	16.71	0.178345	-17.23	0.022	-6.731	0.024	0.321	0.281
Olfen	right side	Bos	M2	OF 5.11	13416		NaClO+Acetic	20.186	14.006	0.306153	-17.727	0.022	-6.953	0.043	-0.176	0.059

## Sheet: Table S2. FTIR Untreated
Sample	565		590		605		1035		1415		1455		1540		C/P [1415/1035]	IRSF [(565 + 605) / 590]	C/C [1455/1415]	BPI [1415/605]	API [1540/605]
	actual peak	value	actual peak	value	actual peak	value	actual peak	value	actual peak	value	actual peak	value	actual peak	value
THS 1	560.784	0.105	588.456	0.047	601.534	0.068	1022.65	0.091	1411.51	0.011	1451.99	0.011	1539.45	0.004	0.120879	3.68085	1	0.161765	0.0588235
THS 2	560.947	0.11	588.389	0.044	601.142	0.068	1022.01	0.104	1411.08	0.012	1454.45	0.012	1540.65	0.003	0.115385	4.04545	1	0.176471	0.0441176
THS 3	560.862	0.166	588.569	0.076	601.185	0.106	1020.41	0.15	1411.27	0.019	1455.31	0.018	1540.9	0.007	0.126667	3.57895	0.947368	0.179245	0.0660377
THS 4	560.324	0.182	588.116	0.084	600.715	0.116	1017.87	0.174	1411.47	0.024	1455.07	0.024	1540.33	0.009	0.137931	3.54762	1	0.206897	0.0775862
THS 5	560.144	0.226	588.367	0.1	600.995	0.14	1016.8	0.227	1411.56	0.031	1454.92	0.03	1540.86	0.011	0.136564	3.66	0.967742	0.221429	0.0785714
THS 6	560.445	0.048	588.481	0.024	601.104	0.031	1017.05	0.042	1410.15	0.006	1456.99	0.007	N/A	N/A	0.142857	3.29167	1.16667	0.193548	N/A
THS 7	559.879	0.14	588.027	0.067	600.707	0.09	1015.88	0.133	1411.13	0.021	1456.26	0.022	N/A	N/A	0.157895	3.43284	1.04762	0.233333	N/A
THS 8	559.599	0.19	587.971	0.09	600.463	0.119	1014.19	0.184	1416.41	0.029	1456.12	0.029	N/A	N/A	0.157609	3.43333	1	0.243697	N/A
THS 9	560.36	0.105	588.248	0.05	601.075	0.068	1017.93	0.092	1417.85	0.015	1456.77	0.016	N/A	N/A	0.163043	3.46	1.06667	0.220588	N/A
THS 10	559.837	0.232	588.003	0.108	600.486	0.145	1015.35	0.223	1411.46	0.034	1456.2	0.035	N/A	N/A	0.152466	3.49074	1.02941	0.234483	N/A
OLD 1	560.417	0.18	588.352	0.084	601.119	0.114	1019.53	0.184	1412.17	0.02	1452.71	0.021	1544.08	0.008	0.108696	3.5	1.05	0.175439	0.0701754
OLD 2	560.614	0.143	588.381	0.069	601.145	0.093	1020.93	0.133	1411.47	0.018	1454.86	0.018	1541.59	0.007	0.135338	3.42029	1	0.193548	0.0752688
OLD 3	560.993	0.054	588.984	0.026	601.896	0.036	1022.02	0.044	1411.12	0.006	1456.88	0.006	N/A	N/A	0.136364	3.46154	1	0.166667	N/A
OLD 4	560.972	0.129	588.981	0.059	601.55	0.083	1022.53	0.127	1412.82	0.013	1456.78	0.015	1541.43	0.006	0.102362	3.59322	1.15385	0.156627	0.0722892
OLD 5	561.319	0.113	588.422	0.042	601.445	0.068	1023.8	0.135	1417.83	0.009	1456.65	0.011	N/A	N/A	0.0666667	4.30952	1.22222	0.132353	N/A
OLD 6	559.983	0.21	588.429	0.097	600.904	0.132	1017.75	0.205	1411.17	0.027	1454.22	0.027	1542.37	0.009	0.131707	3.52577	1	0.204545	0.0681818
OLD 7	560.286	0.133	588.631	0.06	601.473	0.085	1019.92	0.118	1411.19	0.014	1454.76	0.014	1541.77	0.006	0.118644	3.63333	1	0.164706	0.0705882
OLD 8	559.905	0.191	588.269	0.086	600.992	0.119	1018.02	0.183	1411.45	0.021	1454.8	0.023	1541.9	0.009	0.114754	3.60465	1.09524	0.176471	0.0756303
OLD 9	560.701	0.244	588.65	0.101	601.265	0.146	1021.87	0.285	1413.64	0.022	1455.21	0.025	1542.48	0.011	0.077193	3.86139	1.13636	0.150685	0.0753425
OLD 10	560.388	0.061	588.981	0.029	601.697	0.04	1020.09	0.049	1409.87	0.006	1456.75	0.007	1541.5	0.003	0.122449	3.48276	1.16667	0.15	0.075
WF 1	560.702	0.073	588.85	0.033	601.807	0.047	1022.18	0.064	1411.45	0.008	1454.98	0.008	1542.11	0.003	0.125	3.63636	1	0.170213	0.0638298
WF 2	559.923	0.241	587.926	0.105	600.779	0.149	1018.1	0.245	1411.8	0.03	1454.5	0.03	1542.29	0.01	0.122449	3.71429	1	0.201342	0.0671141
WF 3	559.902	0.173	588.01	0.081	600.667	0.111	1018.53	0.163	1411.53	0.022	1454.86	0.022	1541.63	0.008	0.134969	3.50617	1	0.198198	0.0720721
WF 4	560.081	0.258	587.984	0.109	600.792	0.159	1019.07	0.263	1412.05	0.029	1454.76	0.03	1541.31	0.01	0.110266	3.82569	1.03448	0.18239	0.0628931
WF 5	559.954	0.217	588.015	0.098	600.606	0.136	1018.43	0.214	1411.33	0.031	1455.23	0.031	1541.29	0.011	0.14486	3.60204	1	0.227941	0.0808824
WF 6	561.085	0.084	588.409	0.038	601.375	0.055	1022.75	0.074	1411.27	0.009	1451.56	0.009	1542.25	0.003	0.121622	3.65789	1	0.163636	0.0545455
WF 7	561.612	0.132	589.036	0.059	601.831	0.088	1021.69	0.118	1411.59	0.014	1453.12	0.013	1540.24	0.005	0.118644	3.72881	0.928571	0.159091	0.0568182
WF 8	560.25	0.121	587.669	0.058	600.771	0.079	1018.1	0.118	1412.68	0.018	1454.53	0.018	1541.55	0.006	0.152542	3.44828	1	0.227848	0.0759494
WF 9	560.003	0.13	587.594	0.062	600.48	0.085	1017.58	0.121	1411.59	0.017	1454.67	0.018	1541.18	0.006	0.140496	3.46774	1.05882	0.2	0.0705882
WF 10	560.375	0.149	588.105	0.067	601.036	0.095	1019.9	0.142	1412.1	0.019	1455.46	0.019	1540.77	0.007	0.133803	3.64179	1	0.2	0.0736842
BGC 1	560.134	0.104	588.454	0.049	601.094	0.068	1020.19	0.089	1411.75	0.01	1452.18	0.011	1545.51	0.004	0.11236	3.5102	1.1	0.147059	0.0588235
BGC 2	560.6	0.16	588.816	0.074	601.128	0.103	1019.16	0.146	1411.06	0.017	1451.93	0.017	1546.89	0.006	0.116438	3.55405	1	0.165049	0.0582524
BGC 3	560.349	0.179	588.054	0.083	601.051	0.114	1020.02	0.166	1411.11	0.021	1451.98	0.021	1536.54	0.009	0.126506	3.53012	1	0.184211	0.0789474
BGC 4	560.177	0.117	588.678	0.055	601.329	0.076	1019.51	0.1	1410.92	0.012	1451.02	0.012	N/A	N/A	0.12	3.50909	1	0.157895	N/A
BGC 5	560.082	0.124	588.568	0.059	601.388	0.081	1018.29	0.113	1410.66	0.014	1461.38	0.013	N/A	N/A	0.123894	3.47458	0.928571	0.17284	N/A
OF 1	560.311	0.117	588.632	0.054	601.508	0.074	1018.48	0.105	1410.7	0.012	1452.37	0.013	1543	0.005	0.114286	3.53704	1.08333	0.162162	0.0675676
OF 2	559.816	0.202	588.114	0.092	600.866	0.126	1016.78	0.19	1410.77	0.023	1452.49	0.025	1545.15	0.009	0.121053	3.56522	1.08696	0.18254	0.0714286
OF 3	560.27	0.079	589.154	0.038	601.918	0.051	1018.11	0.069	1410.92	0.01	1452.37	0.01	1546.82	0.003	0.144928	3.42105	1	0.196078	0.0588235
OF 4	560.248	0.177	588.513	0.079	601.199	0.111	1018.53	0.16	1410.52	0.018	1452.72	0.019	1546.53	0.007	0.1125	3.64557	1.05556	0.162162	0.0630631
OF 5	559.939	0.197	588.53	0.091	601.028	0.122	1016.02	0.189	1410.68	0.024	1452.95	0.025	1544.98	0.008	0.126984	3.50549	1.04167	0.196721	0.0655738

## Sheet: Table S3. FTIR Treated
Sample	Pretreatment	565		590		605		1035		1415		1455		1540		C/P [1415/1035]	IRSF [(565 + 605) / 590]	C/C [1455/1415]	BPI [1415/605]	API [1540/605]
		actual peak	value	actual peak	value	actual peak	value	actual peak	value	actual peak	value	actual peak	value	actual peak	value
THS 1	untreated	560.784	0.105	588.456	0.047	601.534	0.068	1022.65	0.091	1411.51	0.011	1451.99	0.011	1539.45	0.004	0.120879	3.68085	1	0.161765	0.0588235
THS 1.1	15 min unbuff	559.686	0.088	587.706	0.039	600.204	0.054	1016.35	0.087	1411.38	0.014	1452.04	0.013	1544.39	0.004	0.16092	3.64103	0.928571	0.259259	0.0740741
THS 1.2	4 h unbuff	559.813	0.091	587.366	0.039	600.264	0.056	1017.9	0.087	1411.89	0.011	1452.61	0.011	1544.44	0.003	0.126437	3.76923	1	0.196429	0.0535714
THS 1.3	8 h unbuff	560.25	0.072	587.735	0.031	600.653	0.044	1016.77	0.07	1411.93	0.01	1453.76	0.01	1543.9	0.003	0.142857	3.74194	1	0.227273	0.0681818
THS 1.4	15 min buff	559.276	0.169	587.154	0.072	600.046	0.101	1015.86	0.17	1411.24	0.022	1452.48	0.022	1544.64	0.006	0.129412	3.75	1	0.217822	0.0594059
THS 1.5	4 h buff	559.553	0.115	587.382	0.051	600.155	0.07	1016.02	0.116	1411.7	0.017	1453.44	0.017	1543.98	0.005	0.146552	3.62745	1	0.242857	0.0714286
THS 1.6	8 h buff	559.314	0.065	587.053	0.029	600.036	0.04	1014.98	0.063	1411.05	0.01	1454.25	0.01	1542.33	0.003	0.15873	3.62069	1	0.25	0.075
THS 1.9	45 min NaClO	558.43	0.122	586.702	0.058	599.286	0.076	1012.75	0.123	1410.83	0.023	1452.08	0.022	1542.55	0.006	0.186992	3.41379	0.956522	0.302632	0.0789474
THS 1.11	Combined	558.194	0.063	586.604	0.03	599.643	0.04	1012.86	0.061	1410.67	0.011	1454.41	0.011	1541.62	0.004	0.180328	3.43333	1	0.275	0.1
THS 2	untreated	560.947	0.11	588.389	0.044	601.142	0.068	1022.01	0.104	1411.08	0.012	1454.45	0.012	1540.65	0.003	0.115385	4.04545	1	0.176471	0.0441176
THS 2.1	15 min unbuff	558.818	0.291	599.523	0.168	599.523	0.168	1012.34	0.302	1411.37	0.038	1455.07	0.039	1541.6	0.011	0.125828	2.73214	1.02632	0.22619	0.0654762
THS 2.2	4 h unbuff	558.97	0.292	587.042	0.119	599.603	0.169	1013.64	0.316	1411.81	0.038	1455.16	0.04	1541.4	0.012	0.120253	3.87395	1.05263	0.224852	0.0710059
THS 2.3	8 h unbuff	559.197	0.231	587.285	0.096	599.881	0.137	1014.5	0.24	1411.51	0.031	1456.19	0.032	1541.56	0.011	0.129167	3.83333	1.03226	0.226277	0.080292
THS 2.4	15 min buff	558.969	0.299	586.915	0.123	599.564	0.174	1013.33	0.312	1411.15	0.037	1456.06	0.039	1541.55	0.013	0.11859	3.84553	1.05405	0.212644	0.0747126
THS2.5	4 h buff	558.922	0.264	586.918	0.111	599.523	0.155	1013.5	0.277	1411.46	0.035	1455.94	0.037	1541.39	0.013	0.126354	3.77477	1.05714	0.225806	0.083871
THS 2.6	8 h buff	559.03	0.232	586.98	0.098	599.508	0.137	1014.12	0.24	1415.99	0.032	1456.14	0.034	1541.32	0.012	0.133333	3.76531	1.0625	0.233577	0.0875912
THS 2.9	45 min NaClO	559.807	0.14	587.614	0.059	600.196	0.086	1017.41	0.138	1410.41	0.02	1456.61	0.021			0.144928	3.83051	1.05	0.232558	N/A
THS 2.11	Combined	560.02	0.179	587.657	0.072	600.49	0.107	1017.72	0.181	1411.28	0.02	1456.43	0.022			0.110497	3.97222	1.1	0.186916	N/A
THS 5	untreated	560.144	0.226	588.367	0.1	600.995	0.14	1016.8	0.227	1411.56	0.031	1454.92	0.03	1540.86	0.011	0.136564	3.66	0.967742	0.221429	0.0785714
THS 5.1	15 min unbuff	559.082	0.362	587.628	0.142	600.024	0.2	1012.93	0.404	1411.27	0.05	1452.79	0.049	1544.29	0.011	0.123762	3.95775	0.98	0.25	0.055
THS 5.2	4 h unbuff	559.09	0.354	587.487	0.139	599.864	0.196	1012.31	0.397	1411.49	0.049	1453.27	0.049	1544.28	0.011	0.123426	3.95683	1	0.25	0.0561224
THS 5.3	8 h unbuff	558.943	0.379	587.401	0.148	599.792	0.211	1010.89	0.436	1411.62	0.052	1453.55	0.052	1544.22	0.012	0.119266	3.98649	1	0.246445	0.056872
THS 5.4	15 min buff	559.218	0.311	587.729	0.119	600.198	0.173	1013.36	0.349	1411.18	0.04	1453.62	0.04	1542.72	0.009	0.114613	4.06723	1	0.231214	0.0520231
THS 5.5	4 h buff	559.48	0.276	587.714	0.111	600.224	0.158	1014.44	0.307	1411.2	0.038	1453.08	0.038	1542.61	0.01	0.123779	3.90991	1	0.240506	0.0632911
THS 5.6	8 h buff	559.4	0.303	587.733	0.119	600.253	0.172	1013.29	0.335	1411.39	0.04	1454.27	0.04	1541.68	0.01	0.119403	3.9916	1	0.232558	0.0581395
THS 5.9	45 min NaClO	559.42	0.253	587.789	0.102	600.333	0.147	1012.75	0.272	1410.55	0.037	1454.44	0.036	1540.98	0.009	0.136029	3.92157	0.972973	0.251701	0.0612245
THS 5.11	Combined	559.267	0.354	587.69	0.132	600.25	0.197	1012.6	0.41	1411.37	0.042	1455.08	0.043	1541.28	0.012	0.102439	4.17424	1.02381	0.213198	0.0609137
THS 6	untreated	560.445	0.048	588.481	0.024	601.104	0.031	1017.05	0.042	1410.15	0.006	1456.99	0.007			0.142857	3.29167	1.16667	0.193548	N/A
THS 6.1	15 min unbuff	558.229	0.049	587.735	0.024	600.053	0.032	1014.05	0.051	1409.95	0.01	1451.31	0.009			0.196078	3.375	0.9	0.3125	N/A
THS 6.2	4 h unbuff	557.529	0.056	586.009	0.026	600.16	0.034	1014.74	0.054	1410.1	0.01	1450.89	0.01			0.185185	3.46154	1	0.294118	N/A
THS 6.3	8 h unbuff	558.665	0.036	585.839	0.017	599.909	0.022	1015.47	0.035	1408.85	0.007	1451.05	0.007			0.2	3.41176	1	0.318182	N/A
THS 6.4	15 min buff	559.123	0.044	587.311	0.021	599.825	0.028	1016.56	0.04	1408.77	0.007	1451.36	0.006			0.175	3.42857	0.857143	0.25	N/A
THS 6.5	4 h buff	558.844	0.041	586.382	0.022	598.892	0.027	1013.68	0.04	1409.74	0.008	1450.91	0.007			0.2	3.09091	0.875	0.296296	N/A
THS 6.6	8 h buff	558.335	0.037	588.56	0.018	600.399	0.023	1015.48	0.036	1408.89	0.007	1450.69	0.007			0.194444	3.33333	1	0.304348	N/A
THS 6.9	45 min NaClO	558.215	0.136	586.704	0.064	599.288	0.084	1010.32	0.138	1410.81	0.024	1454.64	0.024	1541.55	0.007	0.173913	3.4375	1	0.285714	0.0833333
THS 6.11	Combined	556.782	0.07	586.905	0.036	598.986	0.044	1006.98	0.075	1412.06	0.017	1455.42	0.018	1541.41	0.006	0.226667	3.16667	1.05882	0.386364	0.136364
THS 7	untreated	559.879	0.14	588.027	0.067	600.707	0.09	1015.88	0.133	1411.13	0.021	1456.26	0.022			0.157895	3.43284	1.04762	0.233333	N/A
THS 7.1	15 min unbuff	559.074	0.057	588.085	0.027	599.808	0.036	1014.66	0.056	1410.86	0.01	1458.42	0.009	1543.67	0.003	0.178571	3.44444	0.9	0.277778	0.0833333
THS 7.2	4 h unbuff	559.812	0.058	588.433	0.025	600.127	0.035	1016.09	0.055	1410.52	0.009	1453.17	0.009	1544.21	0.002	0.163636	3.72	1	0.257143	0.0571429
THS 7.3	8 h unbuff	559.412	0.046	587.633	0.021	599.995	0.029	1015.01	0.043	1411.17	0.008	1450.67	0.007	1542.81	0.002	0.186047	3.57143	0.875	0.275862	0.0689655
THS 7.4	15 min buff	558.929	0.053	587.015	0.026	599.861	0.034	1012.65	0.05	1411.07	0.009	1457.52	0.009	1542.8	0.003	0.18	3.34615	1	0.264706	0.0882353
THS 7.5	4 h buff	559.997	0.061	588.161	0.026	601.044	0.037	1016.36	0.056	1416.36	0.008	1456.29	0.008			0.142857	3.76923	1	0.216216	N/A
THS 7.6	8 h buff	559.896	0.063	588.568	0.027	600.947	0.038	1017.15	0.058	1411.1	0.01	1456.73	0.01			0.172414	3.74074	1	0.263158	N/A
THS 7.9	45 min NaClO	559.177	0.18	587.645	0.078	600.07	0.109	1012	0.181	1410.44	0.031	1454.55	0.029	1541.19	0.008	0.171271	3.70513	0.935484	0.284404	0.0733945
THS 7.11	Combined	558.912	0.088	587.377	0.041	599.922	0.055	1013.79	0.086	1410.75	0.015	1456.09	0.015	1541.41	0.005	0.174419	3.4878	1	0.272727	0.0909091
OLD 1	untreated	560.417	0.18	588.352	0.084	601.119	0.114	1019.53	0.184	1412.17	0.02	1452.71	0.021	1544.08	0.008	0.108696	3.5	1.05	0.175439	0.0701754
OLD 1.1	15 min unbuff	560.49	0.179	588.465	0.066	601.218	0.104	1018.88	0.208	1417.28	0.02	1456.2	0.023			0.0961538	4.28788	1.15	0.192308	N/A
OLD 1.2	4 h unbuff	560.151	0.247	588.198	0.091	600.946	0.139	1017.62	0.304	1416.84	0.028	1455.92	0.032			0.0921053	4.24176	1.14286	0.201439	N/A
OLD 1.3	8 h unbuff	559.802	0.288	588.091	0.106	600.58	0.161	1015.6	0.364	1416.5	0.033	1455.74	0.038	1541.31	0.013	0.0906593	4.23585	1.15152	0.204969	0.0807453
OLD 1.4	15 min buff	560.246	0.18	587.962	0.07	600.869	0.105	1017.68	0.208	1417.37	0.022	1456.49	0.025			0.105769	4.07143	1.13636	0.209524	N/A
OLD 1.5	4 h buff	559.787	0.221	587.964	0.086	600.539	0.126	1015.96	0.258	1417.22	0.027	1456.28	0.031			0.104651	4.03488	1.14815	0.214286	N/A
OLD 1.6	8 h buff	559.726	0.399	587.745	0.142	600.254	0.216	1014.42	0.517	1416	0.041	1455.87	0.047	1541.44	0.016	0.0793037	4.33099	1.14634	0.189815	0.0740741
OLD 1.9	45 min NaClO	559.998	0.321	587.923	0.115	600.603	0.179	1015.66	0.398	1416.57	0.034	1456.06	0.039			0.0854271	4.34783	1.14706	0.189944	N/A
OLD 1.11	Combined	559.678	0.286	587.953	0.105	600.501	0.157	1015.87	0.348	1416.88	0.032	1456.07	0.037			0.091954	4.21905	1.15625	0.203822	N/A
OLD 3	untreated	560.993	0.054	588.984	0.026	601.896	0.036	1022.02	0.044	1411.12	0.006	1456.88	0.006			0.136364	3.46154	1	0.166667	N/A
OLD 3.1	15 min unbuff	559.413	0.216	587.937	0.092	600.244	0.126	1013.91	0.221	1411.05	0.032	1452.51	0.032	1541.76	0.009	0.144796	3.71739	1	0.253968	0.0714286
OLD .32	4 h unbuff	559.506	0.236	587.754	0.101	600.1	0.138	1013.62	0.251	1411.2	0.036	1454.83	0.036	1541.27	0.011	0.143426	3.70297	1	0.26087	0.0797101
OLD 3.3	8 h unbuff	559.314	0.198	587.677	0.085	600.178	0.115	1014.18	0.205	1410.99	0.03	1455.16	0.03	1541.3	0.01	0.146341	3.68235	1	0.26087	0.0869565
OLD 3.4	15 min buff	558.985	0.197	587.639	0.085	599.995	0.115	1012.04	0.2	1410.71	0.029	1455.4	0.03	1541.32	0.01	0.145	3.67059	1.03448	0.252174	0.0869565
OLD 3.5	4 h buff	560.024	0.163	588.425	0.068	600.74	0.096	1016.42	0.167	1416.56	0.023	1456.03	0.024			0.137725	3.80882	1.04348	0.239583	N/A
OLD 3.6	8 h buff	559.418	0.155	587.808	0.068	600.288	0.093	1014.91	0.159	1411.07	0.025	1456.23	0.026			0.157233	3.64706	1.04	0.268817	N/A
OLD 3.9	45 min NaClO	559.677	0.143	588.078	0.062	600.468	0.086	1014.44	0.141	1417.19	0.022	1456.4	0.023			0.156028	3.69355	1.04545	0.255814	N/A
OLD 3.11	Combined	558.931	0.075	587.218	0.032	599.963	0.046	1016.33	0.071	1406.57	0.011	1456.76	0.013			0.15493	3.78125	1.18182	0.23913	N/A
OLD 5	untreated	561.319	0.113	588.422	0.042	601.445	0.068	1023.8	0.135	1417.83	0.009	1456.65	0.011			0.0666667	4.30952	1.22222	0.132353	N/A
OLD 5.1	15 min unbuff	561.007	0.079	588.067	0.028	601.41	0.047	1022.21	0.094	1417.15	0.007	1456.81	0.008			0.0744681	4.5	1.14286	0.148936	N/A
OLD 5.2	4 h unbuff	560.578	0.213	587.637	0.077	600.689	0.121	1020.09	0.291	1415.35	0.019	1455.21	0.022	1542.18	0.008	0.0652921	4.33766	1.15789	0.157025	0.0661157
OLD 5.3	8 h unbuff	560.247	0.236	587.622	0.083	600.492	0.131	1019.05	0.316	1414.55	0.02	1455.92	0.023	1542.06	0.009	0.0632911	4.42169	1.15	0.152672	0.0687023
OLD 5.4	15 min buff	560.735	0.169	588.004	0.061	600.988	0.097	1020.79	0.219	1416.97	0.014	1456.23	0.017			0.0639269	4.36066	1.21429	0.14433	N/A
OLD 5.5	4 h buff	560.779	0.171	587.912	0.063	600.869	0.099	1020.62	0.225	1417.25	0.015	1456.27	0.018			0.0666667	4.28571	1.2	0.151515	N/A
OLD 5.6	8 h buff	561.029	0.108	587.841	0.04	601.239	0.064	1021.15	0.139	1417.7	0.01	1456.5	0.013			0.0719424	4.3	1.3	0.15625	N/A
OLD 5.9	45 min NaClO	560.395	0.209	587.955	0.076	600.668	0.119	1019.56	0.265	1413.38	0.019	1452.92	0.021			0.0716981	4.31579	1.10526	0.159664	N/A
OLD 5.11	Combined	560.533	0.261	588.167	0.09	600.792	0.144	1019.72	0.337	1413.39	0.022	1453.69	0.025	1545.87	0.007	0.0652819	4.5	1.13636	0.152778	0.0486111
OLD 8	untreated	559.905	0.191	588.269	0.086	600.992	0.119	1018.02	0.183	1411.45	0.021	1454.8	0.023	1541.9	0.009	0.114754	3.60465	1.09524	0.176471	0.0756303
OLD 8.1	15 min unbuff	559.496	0.19	587.8	0.077	600.425	0.111	1015.59	0.2	1417.2	0.025	1456.4	0.028			0.125	3.90909	1.12	0.225225	N/A
OLD 8.2	4 h unbuff	559.436	0.212	587.788	0.083	600.444	0.121	1015.66	0.225	1417.26	0.024	1456.41	0.028			0.106667	4.01205	1.16667	0.198347	N/A
OLD 8.3	8 h unbuff	559.483	0.124	588.115	0.051	600.689	0.073	1017.02	0.126	1417.76	0.017	1456.74	0.02			0.134921	3.86275	1.17647	0.232877	N/A
OLD 8.4	15 min buff	558.99	0.156	587.548	0.065	600.069	0.091	1012.82	0.158	1417.64	0.021	1456.74	0.024			0.132911	3.8	1.14286	0.230769	N/A
OLD 8.5	4 h buff	559.26	0.204	587.829	0.08	600.552	0.117	1015.3	0.22	1417.35	0.025	1456.46	0.03			0.113636	4.0125	1.2	0.213675	N/A
OLD 8.6	8 h buff	559.38	0.308	587.731	0.114	600.306	0.172	1014.29	0.349	1411.72	0.032	1456.26	0.037			0.0916905	4.21053	1.15625	0.186047	N/A
OLD 8.9	45 min NaClO	559.52	0.159	587.938	0.065	600.593	0.094	1015.45	0.164	1417.6	0.021	1456.65	0.025			0.128049	3.89231	1.19048	0.223404	N/A
OLD 8.11	Combined	559.801	0.148	588.293	0.056	601.255	0.086	1017.38	0.152	1417.88	0.016	1456.77	0.02			0.105263	4.17857	1.25	0.186047	N/A
OLD 9	untreated	560.701	0.244	588.65	0.101	601.265	0.146	1021.87	0.285	1413.64	0.022	1455.21	0.025	1542.48	0.011	0.077193	3.86139	1.13636	0.150685	0.0753425
OLD 9.1	15 min unbuff	560.154	0.277	587.876	0.093	600.788	0.15	1019.21	0.375	1417.13	0.027	1456.2	0.033			0.072	4.5914	1.22222	0.18	N/A
OLD 9.2	4 h unbuff	560.673	0.176	587.92	0.063	601.079	0.1	1020.5	0.234	1417.52	0.02	1456.4	0.024			0.0854701	4.38095	1.2	0.2	N/A
OLD 9.3	8 h unbuff	560.53	0.196	588.096	0.067	601.011	0.109	1020.6	0.245	1417.69	0.019	1456.76	0.023			0.077551	4.55224	1.21053	0.174312	N/A
OLD 9.4	15 min buff	560.397	0.256	587.967	0.089	600.799	0.141	1020.15	0.341	1417.32	0.027	1456.29	0.033			0.0791789	4.46067	1.22222	0.191489	N/A
OLD 9.5	4 h buff	560.702	0.198	588.172	0.07	601.034	0.111	1021.34	0.254	1417.63	0.022	1456.56	0.027			0.0866142	4.41429	1.22727	0.198198	N/A
OLD 9.6	8 h buff	560.971	0.131	588.351	0.045	601.609	0.074	1022	0.154	1418.18	0.013	1456.98	0.017			0.0844156	4.55556	1.30769	0.175676	N/A
OLD 9.9	45 min NaClO	560.59	0.207	588.215	0.072	601.14	0.117	1020.31	0.267	1413.91	0.022	1454.37	0.025	1547.11	0.007	0.082397	4.5	1.13636	0.188034	0.0598291
OLD 9.11	Combined	560.061	0.25	587.751	0.091	600.611	0.141	1018.44	0.32	1414.23	0.029	1454.57	0.034	1546.95	0.011	0.090625	4.2967	1.17241	0.205674	0.0780142
WF 1	untreated	560.702	0.073	588.85	0.033	601.807	0.047	1022.18	0.064	1411.45	0.008	1454.98	0.008	1542.11	0.003	0.125	3.63636	1	0.170213	0.0638298
WF 1.1	15 min unbuff	559.249	0.175	587.245	0.073	600.047	0.103	1015.45	0.179	1411.39	0.023	1454.27	0.023	1544.09	0.006	0.128492	3.80822	1	0.223301	0.0582524
WF 1.2	4 h unbuff	559.89	0.122	587.7	0.05	600.591	0.072	1018.24	0.124	1411.45	0.015	1455.13	0.015	1541.57	0.004	0.120968	3.88	1	0.208333	0.0555556
WF 1.3	8 h unbuff	559.286	0.188	587.321	0.077	599.975	0.11	1015.52	0.196	1411.57	0.025	1455.23	0.026	1541.5	0.008	0.127551	3.87013	1.04	0.227273	0.0727273
WF 1.4	15 min buff	559.061	0.168	587.198	0.071	599.852	0.099	1015.74	0.175	1411.99	0.025	1455.54	0.026	1541.04	0.008	0.142857	3.76056	1.04	0.252525	0.0808081
WF 1.5	4 h buff	558.515	0.127	586.778	0.057	599.447	0.077	1014.18	0.129	1411.57	0.021	1456.07	0.022			0.162791	3.57895	1.04762	0.272727	N/A
WF 1.6	8 h buff	559.26	0.195	587.044	0.079	599.932	0.113	1016.65	0.203	1411.74	0.025	1456.17	0.027			0.123153	3.89873	1.08	0.221239	N/A
WF 1.9	45 min NaClO	559.606	0.194	587.763	0.078	600.346	0.116	1015.51	0.205	1415.79	0.027	1456.19	0.028			0.131707	3.97436	1.03704	0.232759	N/A
WF 1.11	Combined	559.245	0.259	587.269	0.103	599.933	0.149	1015.42	0.282	1412.28	0.034	1456.16	0.037			0.120567	3.96117	1.08824	0.228188	N/A
WF 2	untreated	559.923	0.241	587.926	0.105	600.779	0.149	1018.1	0.245	1411.8	0.03	1454.5	0.03	1542.29	0.01	0.122449	3.71429	1	0.201342	0.0671141
WF 2.1	15 min unbuff	560.226	0.109	588.293	0.042	601.269	0.065	1020.22	0.112	1417	0.013	1456.34	0.014			0.116071	4.14286	1.07692	0.2	N/A
WF 2.2	4 h unbuff	560.509	0.06	588.653	0.023	601.321	0.036	1020.81	0.057	1418.1	0.007	1457.03	0.008			0.122807	4.17391	1.14286	0.194444	N/A
WF 2.3	8 h unbuff	559.783	0.231	587.854	0.086	600.702	0.133	1017.44	0.252	1412.25	0.024	1456.36	0.027			0.0952381	4.23256	1.125	0.180451	N/A
WF 2.4	15 min buff	560.228	0.112	588.522	0.042	601.532	0.067	1019.74	0.124	1417.55	0.014	1456.55	0.016			0.112903	4.2619	1.14286	0.208955	N/A
WF 2.5	4 h buff	560.154	0.151	587.972	0.057	600.986	0.088	1019.05	0.159	1417.5	0.017	1456.53	0.019			0.106918	4.19298	1.11765	0.193182	N/A
WF 2.6	8 h buff	560.395	0.147	588.332	0.053	601.338	0.085	1020.24	0.153	1417.7	0.016	1456.65	0.018			0.104575	4.37736	1.125	0.188235	N/A
WF 2.9	45 min NaClO	559.259	0.185	587.347	0.076	600.167	0.11	1015.06	0.201	1411.43	0.029	1454.19	0.029	1542.54	0.007	0.144279	3.88158	1	0.263636	0.0636364
WF 2.11	Combined	558.812	0.28	586.944	0.111	599.817	0.16	1013.61	0.308	1411.78	0.038	1453.78	0.039	1544.03	0.009	0.123377	3.96396	1.02632	0.2375	0.05625
WF 4	untreated	560.081	0.258	587.984	0.109	600.792	0.159	1019.07	0.263	1412.05	0.029	1454.76	0.03	1541.31	0.01	0.110266	3.82569	1.03448	0.18239	0.0628931
WF 4.1	15 min unbuff	560.003	0.175	587.95	0.067	600.709	0.102	1019.62	0.184	1412.46	0.019	1456.27	0.021			0.103261	4.13433	1.10526	0.186275	N/A
WF 4.2	4 h unbuff	559.616	0.252	587.669	0.096	600.326	0.145	1017.6	0.271	1412.43	0.028	1456.34	0.031			0.103321	4.13542	1.10714	0.193103	N/A
Wf 4.3	8 h unbuff	560.485	0.041	588.793	0.016	601.575	0.025	1023.28	0.038							N/A	4.125	N/A	N/A	N/A
WF 4.4	15 min buff	559.631	0.161	587.948	0.063	600.564	0.095	1018.28	0.164	1411.51	0.018	1452.18	0.018	1542.55	0.005	0.109756	4.06349	1	0.189474	0.0526316
WF 4.5	4 h buff	560.053	0.187	588.164	0.068	601.047	0.108	1019.63	0.205	1412.31	0.019	1454.99	0.021	1542.04	0.006	0.0926829	4.33824	1.10526	0.175926	0.0555556
WF 4.6	8 h buff	560.77	0.064	589.045	0.023	601.918	0.038	1023.24	0.065	1417.42	0.006	1456.65	0.007			0.0923077	4.43478	1.16667	0.157895	N/A
WF 4.9	45 min NaClO	558.981	0.296	587.171	0.116	599.811	0.169	1014.76	0.316	1411.39	0.039	1453.15	0.039	1543.37	0.009	0.123418	4.00862	1	0.230769	0.0532544
WF 4.11	Combined	558.854	0.415	587.177	0.149	599.847	0.223	1014.6	0.475	1412.13	0.046	1454.12	0.049	1544.12	0.012	0.0968421	4.28188	1.06522	0.206278	0.0538117
WF 7	untreated	561.612	0.132	589.036	0.059	601.831	0.088	1021.69	0.118	1411.59	0.014	1453.12	0.013	1540.24	0.005	0.118644	3.72881	0.928571	0.159091	0.0568182
WF 7.1	15 min unbuff	560.4	0.178	588.367	0.073	600.688	0.107	1016.64	0.175	1410.57	0.022	1451.37	0.021			0.125714	3.90411	0.954545	0.205607	N/A
WF 7.2	4 h unbuff	560.549	0.132	588.063	0.057	600.666	0.082	1017.38	0.128	1410.44	0.017	1451.17	0.016			0.132812	3.75439	0.941176	0.207317	N/A
WF 7.3	8 h unbuff	560.121	0.155	588.058	0.065	600.628	0.096	1015.57	0.155	1410.41	0.019	1451.09	0.018			0.122581	3.86154	0.947368	0.197917	N/A
WF 7.4	15 min buff	560.25	0.184	588.14	0.076	600.56	0.112	1015.55	0.186	1410.55	0.023	1451.33	0.022			0.123656	3.89474	0.956522	0.205357	N/A
WF 7.5	4 h buff	560.158	0.124	588.283	0.054	600.586	0.076	1016.62	0.122	1410.21	0.017	1451.06	0.016			0.139344	3.7037	0.941176	0.223684	N/A
WF 7.6	8 h buff	560.666	0.177	588.612	0.068	601.092	0.107	1018.28	0.178	1410.99	0.019	1451.32	0.019			0.106742	4.17647	1	0.17757	N/A
WF 7.9	45 min NaClO	559.18	0.242	587.331	0.105	599.65	0.144	1011.25	0.251	1411.36	0.039	1452.7	0.038	1542.35	0.009	0.155378	3.67619	0.974359	0.270833	0.0625
WF 7.11	Combined	559.418	0.268	587.481	0.112	599.817	0.157	1012.26	0.278	1411.35	0.037	1452.56	0.036	1542.65	0.009	0.133094	3.79464	0.972973	0.235669	0.0573248
WF 5	untreated	559.954	0.217	588.015	0.098	600.606	0.136	1018.43	0.214	1411.33	0.031	1455.23	0.031	1541.29	0.011	0.14486	3.60204	1	0.227941	0.0808824
WF 5.1	15 min unbuff	560.205	0.172	588.079	0.066	600.807	0.101	1019.16	0.178	1417.71	0.021	1456.71	0.024			0.117978	4.13636	1.14286	0.207921	N/A
WF 5.2	4 h unbuff	560.249	0.108	588.315	0.042	600.952	0.065	1020.03	0.105	1418.15	0.014	1456.96	0.017			0.133333	4.11905	1.21429	0.215385	N/A
WF 5.3	8 h unbuff	560.335	0.111	588.267	0.044	601.147	0.066	1019.79	0.11	1418.23	0.015	1456.96	0.018			0.136364	4.02273	1.2	0.227273	N/A
WF 5.4	15 min buff	560.194	0.134	587.845	0.053	600.942	0.08	1019.45	0.135	1406.62	0.016	1456.87	0.02			0.118519	4.03774	1.25	0.2	N/A
WF 5.5	4 h buff	559.964	0.166	587.935	0.066	600.62	0.097	1018.61	0.174	1417.84	0.023	1456.8	0.026			0.132184	3.98485	1.13043	0.237113	N/A
WF 5.6	8 h buff	560.068	0.185	588.139	0.069	600.931	0.107	1018.83	0.198	1417.79	0.023	1456.75	0.026			0.116162	4.23188	1.13043	0.214953	N/A
WF 5.9	45 min NaClO	559.869	0.247	587.963	0.093	600.734	0.143	1017.4	0.264	1417.56	0.033	1456.68	0.035			0.125	4.19355	1.06061	0.230769	N/A
WF 5.11	Combined	559.419	0.208	587.692	0.083	600.309	0.122	1015.47	0.222	1417.44	0.029	1456.52	0.032			0.130631	3.9759	1.10345	0.237705	N/A
BGC 1	untreated	560.134	0.104	588.454	0.049	601.094	0.068	1020.19	0.089	1411.75	0.01	1452.18	0.011	1545.51	0.004	0.11236	3.5102	1.1	0.147059	0.0588235
BGC 1.1	15 min unbuff	559.121	0.173	587.213	0.072	599.91	0.101	1016.05	0.173	1417.2	0.02	1456.5	0.023			0.115607	3.80556	1.15	0.19802	N/A
BGC 1.2	4 h unbuff	559.036	0.122	586.959	0.053	599.969	0.073	1015.95	0.122	1417.56	0.016	1456.64	0.019			0.131148	3.67925	1.1875	0.219178	N/A
BGC 1.3	8 h unbuff	558.753	0.192	586.807	0.083	599.522	0.112	1014.33	0.198	1417.23	0.025	1456.45	0.029			0.126263	3.66265	1.16	0.223214	N/A
BGC 1.4	15 min buff	559.101	0.246	586.975	0.105	599.395	0.143	1014.38	0.255	1412.33	0.031	1456.66	0.036			0.121569	3.70476	1.16129	0.216783	N/A
BGC 1.5	4 h buff	558.913	0.223	586.91	0.093	599.594	0.129	1014.61	0.227	1417.44	0.027	1456.61	0.032			0.118943	3.78495	1.18519	0.209302	N/A
BGC 1.6	8 h buff	558.86	0.17	586.945	0.074	599.528	0.101	1014.48	0.177	1417.62	0.024	1456.63	0.028			0.135593	3.66216	1.16667	0.237624	N/A
BGC 1.9	45 min NaClO	558.741	0.271	586.932	0.113	599.503	0.155	1012.38	0.282	1417.37	0.036	1456.62	0.04			0.12766	3.76991	1.11111	0.232258	N/A
BGC 1.11	Combined	558.266	0.123	586.63	0.056	599.323	0.074	1012.69	0.118	1418.06	0.019	1456.88	0.023			0.161017	3.51786	1.21053	0.256757	N/A
BGC 2	untreated	560.6	0.16	588.816	0.074	601.128	0.103	1019.16	0.146	1411.06	0.017	1451.93	0.017	1546.89	0.006	0.116438	3.55405	1	0.165049	0.0582524
BGC 2.1	15 min unbuff	559.856	0.143	587.982	0.061	600.669	0.087	1017.96	0.142	1410.55	0.017	1451.3	0.017	1546.38	0.005	0.119718	3.77049	1	0.195402	0.0574713
BGC 2.2	4 h unbuff	560.068	0.103	588.103	0.045	600.753	0.064	1018.89	0.102	1411.25	0.013	1451.33	0.013	1545.14	0.004	0.127451	3.71111	1	0.203125	0.0625
BGC 2.3	8 h unbuff	559.611	0.08	587.886	0.036	600.3	0.049	1015.74	0.078	1409.61	0.011	1450.9	0.011			0.141026	3.58333	1	0.22449	N/A
BGC 2.4	15 min buff	559.779	0.105	587.84	0.046	600.426	0.064	1017.42	0.105	1409.62	0.013	1451.09	0.013			0.12381	3.67391	1	0.203125	N/A
BGC 2.5	4 h buff	560.105	0.13	588.044	0.054	600.709	0.079	1019.21	0.13	1410.05	0.015	1451.36	0.015			0.115385	3.87037	1	0.189873	N/A
BGC 2.6	8 h buff	560.581	0.128	588.469	0.052	601.151	0.078	1020.2	0.129	1410.13	0.013	1451.41	0.013			0.100775	3.96154	1	0.166667	N/A
BGC 2.9	45 min NaClO	559.403	0.211	587.48	0.091	599.981	0.125	1014.75	0.219	1411.37	0.029	1453.37	0.029	1542.51	0.009	0.13242	3.69231	1	0.232	0.072
BGC 2.11	Combined	558.933	0.318	587.195	0.126	599.746	0.18	1013.09	0.355	1411.86	0.038	1454.54	0.041	1542.55	0.012	0.107042	3.95238	1.07895	0.211111	0.0666667
BGC 4	untreated	560.177	0.117	588.678	0.055	601.329	0.076	1019.51	0.1	1410.92	0.012	1451.02	0.012			0.12	3.50909	1	0.157895	N/A
BGC 4.1	15 min unbuff	559.04	0.16	587.497	0.066	600.072	0.093	1014	0.162	1411.06	0.021	1455.29	0.022	1541.78	0.008	0.12963	3.83333	1.04762	0.225806	0.0860215
BGC 4.2	4 h unbuff	558.532	0.092	587.261	0.04	599.981	0.055	1012.35	0.089	1410.27	0.014	1456.76	0.015	1541.63	0.007	0.157303	3.675	1.07143	0.254545	0.127273
BGC 4.3	8 h unbuff	558.718	0.095	587.741	0.041	600.307	0.057	1013.94	0.092	1410.27	0.013	1456.65	0.014	1541.61	0.007	0.141304	3.70732	1.07692	0.22807	0.122807
BGC 4.4	15 min buff	559.316	0.146	587.474	0.061	600.229	0.086	1014.76	0.148	1410.71	0.02	1456.62	0.021	1541.6	0.009	0.135135	3.80328	1.05	0.232558	0.104651
BGC 4.5	4 h buff	558.935	0.155	587.216	0.066	600	0.091	1014.33	0.157	1411.27	0.021	1456.18	0.023	1541.5	0.009	0.133758	3.72727	1.09524	0.230769	0.0989011
BGC 4.6	8 h buff	559.052	0.111	587.158	0.048	600.215	0.065	1013.97	0.109	1411.41	0.016	1456.55	0.017	1541.45	0.009	0.146789	3.66667	1.0625	0.246154	0.138462
BGC 4.9	45 min NaClO	559.528	0.09	588.034	0.039	600.695	0.054	1013.59	0.085	1418.2	0.015	1456.96	0.017	1541.45	0.009	0.176471	3.69231	1.13333	0.277778	0.166667
BGC 4.11	Combined	559.469	0.064	588.181	0.027	600.399	0.038	1017.08	0.06					1541.45	0.009	N/A	3.77778	N/A	N/A	0.236842
OF 1	untreated	560.311	0.117	588.632	0.054	601.508	0.074	1018.48	0.105	1410.7	0.012	1452.37	0.013	1543	0.005	0.114286	3.53704	1.08333	0.162162	0.0675676
OF 1.1	15 min unbuff	559.014	0.329	587.335	0.128	600.01	0.182	1013.2	0.365	1417.3	0.039	1456.49	0.046	1541.45	0.009	0.106849	3.99219	1.17949	0.214286	0.0494505
OF 1.2	4 h unbuff	559.481	0.166	588.032	0.068	600.552	0.097	1015.43	0.17	1417.91	0.022	1456.75	0.027	1541.45	0.009	0.129412	3.86765	1.22727	0.226804	0.0927835
OF 1.3	8 h unbuff	559.286	0.266	587.446	0.108	600.033	0.151	1013.96	0.291	1417.53	0.035	1456.55	0.042	1541.45	0.009	0.120275	3.86111	1.2	0.231788	0.0596026
OF 1.4	15 min buff	559.382	0.247	587.647	0.096	600.268	0.14	1014.79	0.27	1417.64	0.031	1456.59	0.037	1541.45	0.009	0.114815	4.03125	1.19355	0.221429	0.0642857
OF 1.5	4 h buff	558.49	0.209	587.052	0.09	599.645	0.12	1012.33	0.216	1417.72	0.032	1456.7	0.038	1541.45	0.009	0.148148	3.65556	1.1875	0.266667	0.075
OF 1.6	8 h buff	559.18	0.225	587.332	0.094	599.904	0.13	1014.28	0.235	1417.79	0.03	1456.73	0.036	1541.45	0.009	0.12766	3.7766	1.2	0.230769	0.0692308
OF 1.9	45 min NaClO	559.039	0.267	587.491	0.111	600.03	0.154	1011.42	0.289	1417.54	0.039	1456.55	0.045	1541.45	0.009	0.134948	3.79279	1.15385	0.253247	0.0584416
OF 1.11	Combined	559.215	0.297	587.48	0.113	600.175	0.165	1013.67	0.329	1417.64	0.034	1456.65	0.041	1541.45	0.009	0.103343	4.0885	1.20588	0.206061	0.0545455
OF 4	untreated	560.248	0.177	588.513	0.079	601.199	0.111	1018.53	0.16	1410.52	0.018	1452.72	0.019	1546.53	0.007	0.1125	3.64557	1.05556	0.162162	0.0630631
OF 4.1	15 min unbuff	559.168	0.212	587.466	0.088	600.058	0.123	1013.02	0.224	1411.13	0.026	1454.02	0.028	1546.05	0.008	0.116071	3.80682	1.07692	0.211382	0.0650407
OF 4.2	4 h unbuff	559.066	0.311	587.213	0.121	599.942	0.174	1013.37	0.34	1411.04	0.034	1454.14	0.037	1544.37	0.01	0.1	4.00826	1.08824	0.195402	0.0574713
OF 4.3	8 h unbuff	559.158	0.338	587.395	0.128	600.06	0.189	1013.07	0.376	1410.98	0.034	1453.7	0.037	1543.47	0.009	0.0904255	4.11719	1.08824	0.179894	0.047619
OF 4.4	15 min buff	558.511	0.257	587.047	0.106	599.688	0.145	1011.22	0.264	1410.9	0.032	1453.78	0.034	1543.13	0.01	0.121212	3.79245	1.0625	0.22069	0.0689655
OF 4.5	4 h buff	558.841	0.381	587.227	0.143	599.874	0.209	1012.72	0.429	1411.12	0.038	1454.12	0.042	1542.75	0.011	0.0885781	4.12587	1.10526	0.181818	0.0526316
OF 4.6	8 h buff	559.067	0.232	587.198	0.095	599.958	0.134	1013.71	0.244	1411	0.027	1454.95	0.029	1542.25	0.009	0.110656	3.85263	1.07407	0.201493	0.0671642
OF 4.9	45 min NaClO	558.851	0.344	587.412	0.132	600.098	0.191	1011.18	0.385	1411	0.04	1454.49	0.042	1542.08	0.012	0.103896	4.05303	1.05	0.209424	0.0628272
OF 4.11	Combined	559.261	0.192	587.385	0.083	600.168	0.115	1015.53	0.203	1411.41	0.026	1455.73	0.028	1541.87	0.009	0.128079	3.6988	1.07692	0.226087	0.0782609

## Sheet: Table S4. Concretions
Site	Sample Type	Sample No.	ASIL	δ13C	δ18O
Tell Handaquq South	enamel	THS 3	11856	-9.46	-0.4
Tell Handaquq South	concretion	THS 3 conc	14869	-8.88	-1.3
Tell Handaquq South	enamel	THS 6	11859	-9.88	1.37
Tell Handaquq South	concretion	THS 6 conc	14871	-8.41	-2.68
Tell Handaquq South	enamel	THS 7	11860	-9.48	-0.74
Tell Handaquq South	concretion	THS 7 conc	14872	-8.89	-2.01
Tell Handaquq South	enamel	THS 8	11861	-9.56	-1.71
Tell Handaquq South	concretion	THS 8 conc	14873	-8.52	-1.69
Tell Handaquq South	enamel	THS 10	11863	-8.45	-1.02
Tell Handaquq South	concretion	THS 10 conc	14874	-8.93	-2.52

## Sheet: Table S5. Sample loss statistic
Kruskal-Wallis	p = 0.0000081
Dunn's test
group1	group2	n1	n2	statistic	p	p.adj	p.adj.signif
15 min buff	15 min unbuff	39	40	-0.980974	0.326605	1	ns
15 min buff	3% H2O2 15 min	39	8	-0.843444	0.39898	1	ns
15 min buff	3% NaClO 16 h	39	8	-0.650574	0.515321	1	ns
15 min buff	3% NaClO 45 min	39	40	-4.56899	4.90085e-06	0.000205836	***
15 min buff	4 h buff	39	40	-1.93992	0.0523895	1	ns
15 min buff	4 h unbuff	39	40	0.376001	0.706916	1	ns
15 min buff	8 h buff	39	40	-1.33886	0.180617	1	ns
15 min buff	8 h unbuff	39	40	0.0456472	0.963591	1	ns
15 min buff	NaClO+Acetic	39	40	0.389766	0.696709	1	ns
15 min unbuff	3% H2O2 15 min	40	8	-0.27526	0.783116	1	ns
15 min unbuff	3% NaClO 16 h	40	8	-0.0819781	0.934664	1	ns
15 min unbuff	3% NaClO 45 min	40	40	-3.61094	0.000305089	0.0125086	*
15 min unbuff	4 h buff	40	40	-0.965072	0.334509	1	ns
15 min unbuff	4 h unbuff	40	40	1.36565	0.17205	1	ns
15 min unbuff	8 h buff	40	40	-0.360171	0.71872	1	ns
15 min unbuff	8 h unbuff	40	40	1.03318	0.301519	1	ns
15 min unbuff	NaClO+Acetic	40	40	1.3795	0.167741	1	ns
3% H2O2 15 min	3% NaClO 16 h	8	8	0.149715	0.880989	1	ns
3% H2O2 15 min	3% NaClO 45 min	8	40	-1.80952	0.0703706	1	ns
3% H2O2 15 min	4 h buff	8	40	-0.281925	0.778001	1	ns
3% H2O2 15 min	4 h unbuff	8	40	1.06372	0.287457	1	ns
3% H2O2 15 min	8 h buff	8	40	0.0673154	0.946331	1	ns
3% H2O2 15 min	8 h unbuff	8	40	0.871768	0.383335	1	ns
3% H2O2 15 min	NaClO+Acetic	8	40	1.07171	0.283848	1	ns
3% NaClO 16 h	3% NaClO 45 min	8	40	-2.0028	0.0451988	1	ns
3% NaClO 16 h	4 h buff	8	40	-0.475207	0.63464	1	ns
3% NaClO 16 h	4 h unbuff	8	40	0.870435	0.384063	1	ns
3% NaClO 16 h	8 h buff	8	40	-0.125966	0.899759	1	ns
3% NaClO 16 h	8 h unbuff	8	40	0.678486	0.497464	1	ns
3% NaClO 16 h	NaClO+Acetic	8	40	0.878432	0.379709	1	ns
3% NaClO 45 min	4 h buff	40	40	2.64587	0.00814816	0.317778	ns
3% NaClO 45 min	4 h unbuff	40	40	4.97659	6.47152e-07	2.84747e-05	****
3% NaClO 45 min	8 h buff	40	40	3.25077	0.00115093	0.0460372	*
3% NaClO 45 min	8 h unbuff	40	40	4.64412	3.41526e-06	0.000146856	***
3% NaClO 45 min	NaClO+Acetic	40	40	4.99044	6.0242e-07	2.71089e-05	****
4 h buff	4 h unbuff	40	40	2.33072	0.0197682	0.731423	ns
4 h buff	8 h buff	40	40	0.604902	0.545244	1	ns
4 h buff	8 h unbuff	40	40	1.99825	0.0456891	1	ns
4 h buff	NaClO+Acetic	40	40	2.34457	0.0190489	0.72386	ns
4 h unbuff	8 h buff	40	40	-1.72582	0.0843803	1	ns
4 h unbuff	8 h unbuff	40	40	-0.332465	0.739538	1	ns
4 h unbuff	NaClO+Acetic	40	40	0.0138527	0.988947	1	ns
8 h buff	8 h unbuff	40	40	1.39335	0.163513	1	ns
8 h buff	NaClO+Acetic	40	40	1.73967	0.081917	1	ns
8 h unbuff	NaClO+Acetic	40	40	0.346318	0.729104	1	ns
